# Supplementary material for: Droplet-based high-throughput single microbe RNA sequencing by smRandom-seq
Source: Nat Commun. 2023 Aug 23;14:5130. doi: 10.1038/s41467-023-40137-9 (PMC10447461; doi:10.1038/s41467-023-40137-9)
Supplement: Supplementary file 4 — Supplementary Data 1 [file 41467_2023_40137_MOESM4_ESM.xlsx]

## Sheet: sgRNAs for E. coli
Supplementary Data 1: sgRNA list
sgRNAs for E. coli	Sequence
gE1	GAATTAATACGACTCACTATAGGTGGATGCCCTGGCAGTCAGGTTTAAGAGCTATGCTGGAAAC
gE2	GAATTAATACGACTCACTATAGAGTAGTTATCCCCCTCCATCGTTTAAGAGCTATGCTGGAAAC
gE3	GAATTAATACGACTCACTATAGTCAGATTGAACGCTGGCGGCGTTTAAGAGCTATGCTGGAAAC
gE4	GAATTAATACGACTCACTATAGTTCATATCGACGGCGGTGTTGTTTAAGAGCTATGCTGGAAAC
gE5	GAATTAATACGACTCACTATAGGAGTATTTAGCCTTGGAGGAGTTTAAGAGCTATGCTGGAAAC
gE6	GAATTAATACGACTCACTATAGTGTCTCAGTTCCAGTGTGGCGTTTAAGAGCTATGCTGGAAAC
gE7	GAATTAATACGACTCACTATAGGTGGGAAGGCCCAGACAGCCGTTTAAGAGCTATGCTGGAAAC
gE8	GAATTAATACGACTCACTATAGGTCAGGGAGAACTCATCTCGGTTTAAGAGCTATGCTGGAAAC
gE9	GAATTAATACGACTCACTATAGCGTCACGCTCGCAGTCAAGCGTTTAAGAGCTATGCTGGAAAC
gE10	GAATTAATACGACTCACTATAGCTATCATTAACTGAATCCATGTTTAAGAGCTATGCTGGAAAC
gE11	GAATTAATACGACTCACTATAGGCAAAATGGTGCCGTAACTTGTTTAAGAGCTATGCTGGAAAC
gE12	GAATTAATACGACTCACTATAGAACGCGTTAAGTCGACCGCCGTTTAAGAGCTATGCTGGAAAC
gE13	GAATTAATACGACTCACTATAGCTCCAGCGCCCACGGCAGATGTTTAAGAGCTATGCTGGAAAC
gE14	GAATTAATACGACTCACTATAGGTTACGGCCGCCGTTTACCGGTTTAAGAGCTATGCTGGAAAC
gE15	GAATTAATACGACTCACTATAGTGATGTTACCTGATGCTTAGGTTTAAGAGCTATGCTGGAAAC
gE16	GAATTAATACGACTCACTATAGCCTAACACATGCAAGTCGAAGTTTAAGAGCTATGCTGGAAAC
gE17	GAATTAATACGACTCACTATAGTTTGGTCTTGCGACGTTATGGTTTAAGAGCTATGCTGGAAAC
gE18	GAATTAATACGACTCACTATAGATGCTGTGAGCTCGATGAGTGTTTAAGAGCTATGCTGGAAAC
gE19	GAATTAATACGACTCACTATAGAATCAGTCGAAGATACCAGCGTTTAAGAGCTATGCTGGAAAC
gE20	GAATTAATACGACTCACTATAGTCCGGGTTGCGGACAGTGTCGTTTAAGAGCTATGCTGGAAAC
gE21	GAATTAATACGACTCACTATAGACTCCTACGGGAGGCAGCAGGTTTAAGAGCTATGCTGGAAAC
gE22	GAATTAATACGACTCACTATAGCGGGTAACGTCAATGAGCAAGTTTAAGAGCTATGCTGGAAAC
gE23	GAATTAATACGACTCACTATAGACTGGTCGAGTCGGCCTGCGGTTTAAGAGCTATGCTGGAAAC
gE24	GAATTAATACGACTCACTATAGCAGCGATGCGTTGAGCTAACGTTTAAGAGCTATGCTGGAAAC
gE25	GAATTAATACGACTCACTATAGGTAGAGATCTGGAGGAATACGTTTAAGAGCTATGCTGGAAAC
gE26	GAATTAATACGACTCACTATAGAAGCGACTAAGCGTACACGGGTTTAAGAGCTATGCTGGAAAC
gE27	GAATTAATACGACTCACTATAGGTCATCCTCTCAGACCAGCTGTTTAAGAGCTATGCTGGAAAC
gE28	GAATTAATACGACTCACTATAGATGTCTGGGAAACTGCCTGAGTTTAAGAGCTATGCTGGAAAC
gE29	GAATTAATACGACTCACTATAGAACACGAAAGTGGACGTATAGTTTAAGAGCTATGCTGGAAAC
gE30	GAATTAATACGACTCACTATAGTCCAACCGCAGGTTCCCCTAGTTTAAGAGCTATGCTGGAAAC
gE31	GAATTAATACGACTCACTATAGGTAGCAAGGTTAACCGAATAGTTTAAGAGCTATGCTGGAAAC
gE32	GAATTAATACGACTCACTATAGAGTGTGGACGCCAGTCTGCAGTTTAAGAGCTATGCTGGAAAC
gE33	GAATTAATACGACTCACTATAGTGGTCAGGTAGAGAATACCAGTTTAAGAGCTATGCTGGAAAC
gE34	GAATTAATACGACTCACTATAGATAGGTTAATGAGGCGAACCGTTTAAGAGCTATGCTGGAAAC
gE35	GAATTAATACGACTCACTATAGTCGGAAATCGCCGGTTATAAGTTTAAGAGCTATGCTGGAAAC
gE36	GAATTAATACGACTCACTATAGGTCGTCTTCAACGTTCCTTCGTTTAAGAGCTATGCTGGAAAC
gE37	GAATTAATACGACTCACTATAGGTATCCTGTCTGAATATGGGGTTTAAGAGCTATGCTGGAAAC
gE38	GAATTAATACGACTCACTATAGTGCCACGGTGAATACGTTCCGTTTAAGAGCTATGCTGGAAAC
gE39	GAATTAATACGACTCACTATAGGAGGTTGTGCCCTTGAGGCGGTTTAAGAGCTATGCTGGAAAC
gE40	GAATTAATACGACTCACTATAGGAGAAGGCACGCTGATATGTGTTTAAGAGCTATGCTGGAAAC
gE41	GAATTAATACGACTCACTATAGAAAGGTACTCCGGGGATAACGTTTAAGAGCTATGCTGGAAAC
gE42	GAATTAATACGACTCACTATAGAAAATTGAAGAGTTTGATCAGTTTAAGAGCTATGCTGGAAAC
gE43	GAATTAATACGACTCACTATAGCCCCCGGAGATGAATTCACGGTTTAAGAGCTATGCTGGAAAC
gE44	GAATTAATACGACTCACTATAGGCACGAAGGTTGGCTAATCCGTTTAAGAGCTATGCTGGAAAC
gE45	GAATTAATACGACTCACTATAGATCAATTAACCTTCCGGCACGTTTAAGAGCTATGCTGGAAAC
gE46	GAATTAATACGACTCACTATAGAGTTCGGCATGGGGTCAGGTGTTTAAGAGCTATGCTGGAAAC
gE47	GAATTAATACGACTCACTATAGAGCGTACACGGTGGATGCCCGTTTAAGAGCTATGCTGGAAAC
gE48	GAATTAATACGACTCACTATAGAATCCGGAAAATCAAGGCTGGTTTAAGAGCTATGCTGGAAAC
gE49	GAATTAATACGACTCACTATAGACACGCGGCATGGCTGCATCGTTTAAGAGCTATGCTGGAAAC
gE50	GAATTAATACGACTCACTATAGACGCCTTTCGGCCTCGCCTTGTTTAAGAGCTATGCTGGAAAC
gE51	GAATTAATACGACTCACTATAGTCTTTTGCAACCCACTCCCAGTTTAAGAGCTATGCTGGAAAC
gE52	GAATTAATACGACTCACTATAGCTTGCTTCTTTGCTGACGAGGTTTAAGAGCTATGCTGGAAAC
gE53	GAATTAATACGACTCACTATAGGGTGTTTGGCACCTCGATGTGTTTAAGAGCTATGCTGGAAAC
gE54	GAATTAATACGACTCACTATAGATTAGCGGATGACTTGTGGCGTTTAAGAGCTATGCTGGAAAC
gE55	GAATTAATACGACTCACTATAGCTGGGAACTGCATCTGATACGTTTAAGAGCTATGCTGGAAAC
gE56	GAATTAATACGACTCACTATAGCCCCAGTAGCGGCGAGCGAAGTTTAAGAGCTATGCTGGAAAC
gE57	GAATTAATACGACTCACTATAGGCTGCTGGCACGGAGTTAGCGTTTAAGAGCTATGCTGGAAAC
gE58	GAATTAATACGACTCACTATAGAGGTAGCGAAATTCCTTGTCGTTTAAGAGCTATGCTGGAAAC
gE59	GAATTAATACGACTCACTATAGTCTCTTCCGCATTTAGCTACGTTTAAGAGCTATGCTGGAAAC
gE60	GAATTAATACGACTCACTATAGAGCTATAGTAAAGGTTCACGGTTTAAGAGCTATGCTGGAAAC
gE61	GAATTAATACGACTCACTATAGACTGCGTACCTTTTGTATAAGTTTAAGAGCTATGCTGGAAAC
gE62	GAATTAATACGACTCACTATAGAAGTGGGAAACGATGTGGGAGTTTAAGAGCTATGCTGGAAAC
gE63	GAATTAATACGACTCACTATAGAATACCGGAGAATGTTATCAGTTTAAGAGCTATGCTGGAAAC
gE64	GAATTAATACGACTCACTATAGGCGCGAGCAGGTGCGAAAGCGTTTAAGAGCTATGCTGGAAAC
gE65	GAATTAATACGACTCACTATAGGGGGCTGCTCCTAGTACGAGGTTTAAGAGCTATGCTGGAAAC
gE66	GAATTAATACGACTCACTATAGAGGTGTGCTGTGAGGCATGCGTTTAAGAGCTATGCTGGAAAC
gE67	GAATTAATACGACTCACTATAGAATAAACAGTTGCAGCCAGCGTTTAAGAGCTATGCTGGAAAC
gE68	GAATTAATACGACTCACTATAGTGGTTCACTATCGGTCAGTCGTTTAAGAGCTATGCTGGAAAC
gE69	GAATTAATACGACTCACTATAGTCAGATTTAACGCTGGCGGCGTTTAAGAGCTATGCTGGAAAC
gE70	GAATTAATACGACTCACTATAGTTCATCGCCTCTGACTGCCAGTTTAAGAGCTATGCTGGAAAC
gE71	GAATTAATACGACTCACTATAGCGCCCAAGAGTTCATATCGAGTTTAAGAGCTATGCTGGAAAC
gE72	GAATTAATACGACTCACTATAGCGCACAAGCGGTGGAGCATGGTTTAAGAGCTATGCTGGAAAC
gE73	GAATTAATACGACTCACTATAGGCGGACGGGTGAGTAATGTCGTTTAAGAGCTATGCTGGAAAC
gE74	GAATTAATACGACTCACTATAGTAGGTGAAGCGACTTGCTCGGTTTAAGAGCTATGCTGGAAAC
gE75	GAATTAATACGACTCACTATAGAGCGTAAACGGTGGATGCCCGTTTAAGAGCTATGCTGGAAAC
gE76	GAATTAATACGACTCACTATAGGGCCCAGACAGCCAGGATGTGTTTAAGAGCTATGCTGGAAAC
gE77	GAATTAATACGACTCACTATAGCCCAGATGGGATTAGCTAGTGTTTAAGAGCTATGCTGGAAAC
gE78	GAATTAATACGACTCACTATAGTGGCTGTTCGCCATTTAAAGGTTTAAGAGCTATGCTGGAAAC
gE79	GAATTAATACGACTCACTATAGCGGGTGAAAAGCCCGCTCGCGTTTAAGAGCTATGCTGGAAAC
gE80	GAATTAATACGACTCACTATAGGAAGCTCTTGATCGAAGCCCGTTTAAGAGCTATGCTGGAAAC
gE81	GAATTAATACGACTCACTATAGAGAACTCGGGTGAAGGAACTGTTTAAGAGCTATGCTGGAAAC
gE82	GAATTAATACGACTCACTATAGATTACGCTTTCTTTAAATGAGTTTAAGAGCTATGCTGGAAAC
gE83	GAATTAATACGACTCACTATAGCGGTTGATTTCTTTTCCTCGGTTTAAGAGCTATGCTGGAAAC
gE84	GAATTAATACGACTCACTATAGCTTGCTGTTTCGCTGACGAGGTTTAAGAGCTATGCTGGAAAC
gE85	GAATTAATACGACTCACTATAGACATCAGGAGGTTAGTGCAAGTTTAAGAGCTATGCTGGAAAC
gE86	GAATTAATACGACTCACTATAGTCATGGCTCAGATTGAACGCGTTTAAGAGCTATGCTGGAAAC
gE87	GAATTAATACGACTCACTATAGCGGAGGGTGCAAGCGTTAATGTTTAAGAGCTATGCTGGAAAC
gE88	GAATTAATACGACTCACTATAGACCACCGCGCTACTGCCGCCGTTTAAGAGCTATGCTGGAAAC
gE89	GAATTAATACGACTCACTATAGCACACACTGATTCAGGCTCTGTTTAAGAGCTATGCTGGAAAC
gE90	GAATTAATACGACTCACTATAGCGTTTACGGCGTGGACTACCGTTTAAGAGCTATGCTGGAAAC
gE91	GAATTAATACGACTCACTATAGACGGTCCAGACTCCTACGGGGTTTAAGAGCTATGCTGGAAAC
gE92	GAATTAATACGACTCACTATAGGCAACAAATGCCCTGCTTCCGTTTAAGAGCTATGCTGGAAAC
gE93	GAATTAATACGACTCACTATAGCAGGTGGGACCACCGCGCTAGTTTAAGAGCTATGCTGGAAAC
gE94	GAATTAATACGACTCACTATAGTAAGTTCCGACCTGCACGAAGTTTAAGAGCTATGCTGGAAAC
gE95	GAATTAATACGACTCACTATAGGGGAAACTGCCTGATGGAGGGTTTAAGAGCTATGCTGGAAAC
gE96	GAATTAATACGACTCACTATAGGCCATCGCTCAACGGATAAAGTTTAAGAGCTATGCTGGAAAC
gE97	GAATTAATACGACTCACTATAGCGCCCAAGAGTTAATATCGAGTTTAAGAGCTATGCTGGAAAC
gE98	GAATTAATACGACTCACTATAGTCAGATTGAAAGCTGGCGGCGTTTAAGAGCTATGCTGGAAAC
gE99	GAATTAATACGACTCACTATAGCCAAACCGACACAGGTGGTCGTTTAAGAGCTATGCTGGAAAC
gE100	GAATTAATACGACTCACTATAGTAAGATTGAACGCTGGCGGCGTTTAAGAGCTATGCTGGAAAC

## Sheet: sgRNAs for S. aureus
Supplementary Data 1: sgRNA list
sgRNAs for S. aureus	Sequence
gS1	GAATTAATACGACTCACTATAGTTGATCCAGAGATTTCCGAAGTTTAAGAGCTATGCTGGAAAC
gS2	GAATTAATACGACTCACTATAGGCTTGCTTCTCTGATGTTAGGTTTAAGAGCTATGCTGGAAAC
gS3	GAATTAATACGACTCACTATAGGATGCATAGCCGACCTGAGAGTTTAAGAGCTATGCTGGAAAC
gS4	GAATTAATACGACTCACTATAGTCTTTCACTTTTGAACCATGGTTTAAGAGCTATGCTGGAAAC
gS5	GAATTAATACGACTCACTATAGACTAAGATGTTTCAGTTCTCGTTTAAGAGCTATGCTGGAAAC
gS6	GAATTAATACGACTCACTATAGAATCGTAGATCAGCATGCTAGTTTAAGAGCTATGCTGGAAAC
gS7	GAATTAATACGACTCACTATAGAGGGCGCACGGTGGATGCCTGTTTAAGAGCTATGCTGGAAAC
gS8	GAATTAATACGACTCACTATAGATGGTCCTCCCAGATTCCGAGTTTAAGAGCTATGCTGGAAAC
gS9	GAATTAATACGACTCACTATAGGCCAGCGTTCATCCTGAGCCGTTTAAGAGCTATGCTGGAAAC
gS10	GAATTAATACGACTCACTATAGGATCGTAAAACTCTGTTATTGTTTAAGAGCTATGCTGGAAAC
gS11	GAATTAATACGACTCACTATAGAAAGCCTCTAGATAGAAAATGTTTAAGAGCTATGCTGGAAAC
gS12	GAATTAATACGACTCACTATAGTCCTTTGAGTTTCAACCTTGGTTTAAGAGCTATGCTGGAAAC
gS13	GAATTAATACGACTCACTATAGGCGAGACCTACAAGTCGAGCGTTTAAGAGCTATGCTGGAAAC
gS14	GAATTAATACGACTCACTATAGAGGAGCTTAACTTCTGTGTTGTTTAAGAGCTATGCTGGAAAC
gS15	GAATTAATACGACTCACTATAGCAGAGCCCGTTAATGGGTGAGTTTAAGAGCTATGCTGGAAAC
gS16	GAATTAATACGACTCACTATAGTGTGTAGCCCAAATCATAAGGTTTAAGAGCTATGCTGGAAAC
gS17	GAATTAATACGACTCACTATAGTGAATACATAGCATATCAGAGTTTAAGAGCTATGCTGGAAAC
gS18	GAATTAATACGACTCACTATAGCTATTCACTGCGGCTCTTCTGTTTAAGAGCTATGCTGGAAAC
gS19	GAATTAATACGACTCACTATAGGTTATCCCAGTCTTATAGGTGTTTAAGAGCTATGCTGGAAAC
gS20	GAATTAATACGACTCACTATAGGTCGTGCCAACGGCATAGCTGTTTAAGAGCTATGCTGGAAAC
gS21	GAATTAATACGACTCACTATAGTGATGAGGTTAATAGGTTCGGTTTAAGAGCTATGCTGGAAAC
gS22	GAATTAATACGACTCACTATAGAGCTTGCTTGTTGGGGTTGTGTTTAAGAGCTATGCTGGAAAC
gS23	GAATTAATACGACTCACTATAGACGATGAGTGCTAAGTGTTAGTTTAAGAGCTATGCTGGAAAC
gS24	GAATTAATACGACTCACTATAGAGGCGTAGGCGATGGATAACGTTTAAGAGCTATGCTGGAAAC
gS25	GAATTAATACGACTCACTATAGAAGGTAACGGAGGCGCTCAAGTTTAAGAGCTATGCTGGAAAC
gS26	GAATTAATACGACTCACTATAGTGAAATGCGCAGAGATATGGGTTTAAGAGCTATGCTGGAAAC
gS27	GAATTAATACGACTCACTATAGCATAGTACCTGTGAAGATGCGTTTAAGAGCTATGCTGGAAAC
gS28	GAATTAATACGACTCACTATAGTCGTTAAGGCTGAGCTGTGAGTTTAAGAGCTATGCTGGAAAC
gS29	GAATTAATACGACTCACTATAGGCTGCATTAGCTAGTTGGTAGTTTAAGAGCTATGCTGGAAAC
gS30	GAATTAATACGACTCACTATAGTTAGCCGTGGCTTTCTGATTGTTTAAGAGCTATGCTGGAAAC
gS31	GAATTAATACGACTCACTATAGGGAGAGTTTGATCCTGGCTCGTTTAAGAGCTATGCTGGAAAC
gS32	GAATTAATACGACTCACTATAGACTAGAGAGTATTTAGCCTTGTTTAAGAGCTATGCTGGAAAC
gS33	GAATTAATACGACTCACTATAGCGTCAGGCTTTCGCCCATTGGTTTAAGAGCTATGCTGGAAAC
gS34	GAATTAATACGACTCACTATAGGATAAGGTCCGTGTTCGAAAGTTTAAGAGCTATGCTGGAAAC
gS35	GAATTAATACGACTCACTATAGGCGAGTTACGATTTGATGCAGTTTAAGAGCTATGCTGGAAAC
gS36	GAATTAATACGACTCACTATAGATTACGCACTCTTTAAATGAGTTTAAGAGCTATGCTGGAAAC
gS37	GAATTAATACGACTCACTATAGCCCGTCGATGTGAACTCTTGGTTTAAGAGCTATGCTGGAAAC
gS38	GAATTAATACGACTCACTATAGTTCCTACGCCCACGACGGATGTTTAAGAGCTATGCTGGAAAC
gS39	GAATTAATACGACTCACTATAGGCAACTCGACTACATGAAGCGTTTAAGAGCTATGCTGGAAAC
gS40	GAATTAATACGACTCACTATAGAAAGGTTACTCCACCGGCTTGTTTAAGAGCTATGCTGGAAAC
gS41	GAATTAATACGACTCACTATAGTTCTCTCCGAAATAGCTTTAGTTTAAGAGCTATGCTGGAAAC
gS42	GAATTAATACGACTCACTATAGGAGACAACATTTTCGACTACGTTTAAGAGCTATGCTGGAAAC
gS43	GAATTAATACGACTCACTATAGGTTACGGCCGCCGTTTACTGGTTTAAGAGCTATGCTGGAAAC
gS44	GAATTAATACGACTCACTATAGTTAGTTGCCATCATTAAGTTGTTTAAGAGCTATGCTGGAAAC
gS45	GAATTAATACGACTCACTATAGGACCCTCCACGGTTGAGCCGGTTTAAGAGCTATGCTGGAAAC
gS46	GAATTAATACGACTCACTATAGCGCACAAGCGGTGGAGCATGGTTTAAGAGCTATGCTGGAAAC
gS47	GAATTAATACGACTCACTATAGGCGCTTAGAAGTGAGAATGCGTTTAAGAGCTATGCTGGAAAC
gS48	GAATTAATACGACTCACTATAGTTCATCGGCTTCTAGTGCCAGTTTAAGAGCTATGCTGGAAAC
gS49	GAATTAATACGACTCACTATAGGATTGCACGTCTAAGCAGTAGTTTAAGAGCTATGCTGGAAAC
gS50	GAATTAATACGACTCACTATAGTCGCTCGACTTGCATGTATTGTTTAAGAGCTATGCTGGAAAC
gS51	GAATTAATACGACTCACTATAGAAACCGTAAGGTGATGTATAGTTTAAGAGCTATGCTGGAAAC
gS52	GAATTAATACGACTCACTATAGTCATGCTGGGTTTCCCCATTGTTTAAGAGCTATGCTGGAAAC
gS53	GAATTAATACGACTCACTATAGGTTTCGCTCGCCGCTACTAAGTTTAAGAGCTATGCTGGAAAC
gS54	GAATTAATACGACTCACTATAGCAAAATGACCCCGTAACTTCGTTTAAGAGCTATGCTGGAAAC
gS55	GAATTAATACGACTCACTATAGCTCTGGTGACTATAGCAAGGGTTTAAGAGCTATGCTGGAAAC
gS56	GAATTAATACGACTCACTATAGGGGAAATCTCATCTTGAGGGGTTTAAGAGCTATGCTGGAAAC
gS57	GAATTAATACGACTCACTATAGGTTCTATTTCACTCCCCTTCGTTTAAGAGCTATGCTGGAAAC
gS58	GAATTAATACGACTCACTATAGAGCTTACGTGGAGGCGCTGGGTTTAAGAGCTATGCTGGAAAC
gS59	GAATTAATACGACTCACTATAGCTCGTCCGCTCTGGGTTAGTGTTTAAGAGCTATGCTGGAAAC
gS60	GAATTAATACGACTCACTATAGTCAAACAGGATTAGATACCCGTTTAAGAGCTATGCTGGAAAC
gS61	GAATTAATACGACTCACTATAGTTCTGGTGACTATAGCAAGGGTTTAAGAGCTATGCTGGAAAC
gS62	GAATTAATACGACTCACTATAGTGAATTCGGTAACCCGAGAGGTTTAAGAGCTATGCTGGAAAC
gS63	GAATTAATACGACTCACTATAGATTCAGACTCGCTTTCGCTAGTTTAAGAGCTATGCTGGAAAC
gS64	GAATTAATACGACTCACTATAGGTCTTGCTGTCACTTATAGAGTTTAAGAGCTATGCTGGAAAC
gS65	GAATTAATACGACTCACTATAGATGTTAAGTGGAAAAGGATGGTTTAAGAGCTATGCTGGAAAC
gS66	GAATTAATACGACTCACTATAGTGCTACAATGGACAATACAAGTTTAAGAGCTATGCTGGAAAC
gS67	GAATTAATACGACTCACTATAGAGTAACTGTGCACATCTTGAGTTTAAGAGCTATGCTGGAAAC
gS68	GAATTAATACGACTCACTATAGGAGATAGAGCCTTCCCCTTCGTTTAAGAGCTATGCTGGAAAC
gS69	GAATTAATACGACTCACTATAGAGGTAGCGAAATTCCTTGTCGTTTAAGAGCTATGCTGGAAAC
gS70	GAATTAATACGACTCACTATAGAATGGTAGGAGAGCGTTCTAGTTTAAGAGCTATGCTGGAAAC
gS71	GAATTAATACGACTCACTATAGGCCACACTGGAACTGAGACAGTTTAAGAGCTATGCTGGAAAC
gS72	GAATTAATACGACTCACTATAGTGGTGGGAGACAGTGTCAGGGTTTAAGAGCTATGCTGGAAAC
gS73	GAATTAATACGACTCACTATAGGCGTTAGCTGCAGCACTAAGGTTTAAGAGCTATGCTGGAAAC
gS74	GAATTAATACGACTCACTATAGCCCGTACCGCAAACCGACACGTTTAAGAGCTATGCTGGAAAC
gS75	GAATTAATACGACTCACTATAGGCGGACGGGTGAGTAACACGGTTTAAGAGCTATGCTGGAAAC
gS76	GAATTAATACGACTCACTATAGTACAAACTCTCGTGGTGTGAGTTTAAGAGCTATGCTGGAAAC
gS77	GAATTAATACGACTCACTATAGCAGAAAGTCGCCTTCGCCACGTTTAAGAGCTATGCTGGAAAC
gS78	GAATTAATACGACTCACTATAGTCTGTGTTCGGCATGGGAACGTTTAAGAGCTATGCTGGAAAC
gS79	GAATTAATACGACTCACTATAGTCATAGAGTGTAAAGGCATAGTTTAAGAGCTATGCTGGAAAC
gS80	GAATTAATACGACTCACTATAGCTTTTCAACGTAAGTCGGTTGTTTAAGAGCTATGCTGGAAAC
gS81	GAATTAATACGACTCACTATAGCATTAAAGCGGTACGCGAGCGTTTAAGAGCTATGCTGGAAAC
gS82	GAATTAATACGACTCACTATAGTCGATTAAAACGATTATAGGGTTTAAGAGCTATGCTGGAAAC
gS83	GAATTAATACGACTCACTATAGCGTAGGTGGCAAGCGTTATCGTTTAAGAGCTATGCTGGAAAC
gS84	GAATTAATACGACTCACTATAGGGTGGAAGCATGGTGACATGGTTTAAGAGCTATGCTGGAAAC
gS85	GAATTAATACGACTCACTATAGACTAACGACGATATGCTTTGGTTTAAGAGCTATGCTGGAAAC
gS86	GAATTAATACGACTCACTATAGATGGAAGGGCCATCGCTCAAGTTTAAGAGCTATGCTGGAAAC
gS87	GAATTAATACGACTCACTATAGCTGGGTAGCTATGTGTGGACGTTTAAGAGCTATGCTGGAAAC
gS88	GAATTAATACGACTCACTATAGCTGGAAAGATGAATCAAAGAGTTTAAGAGCTATGCTGGAAAC
gS89	GAATTAATACGACTCACTATAGAAGTGGAATTCCATGTGTAGGTTTAAGAGCTATGCTGGAAAC
gS90	GAATTAATACGACTCACTATAGAGCTCGTGTCGTGAGATGTTGTTTAAGAGCTATGCTGGAAAC
gS91	GAATTAATACGACTCACTATAGTCCAGCCGCACCTTCCGATAGTTTAAGAGCTATGCTGGAAAC
gS92	GAATTAATACGACTCACTATAGAAGGATGTCAAGATTTGGTAGTTTAAGAGCTATGCTGGAAAC
gS93	GAATTAATACGACTCACTATAGTCCTCTTAACCTTCCAGCACGTTTAAGAGCTATGCTGGAAAC
gS94	GAATTAATACGACTCACTATAGTAAGTTCCGACCCGCACGAAGTTTAAGAGCTATGCTGGAAAC
gS95	GAATTAATACGACTCACTATAGGTGACAAACCGGAGGAAGGTGTTTAAGAGCTATGCTGGAAAC
gS96	GAATTAATACGACTCACTATAGTGTAGCCTGATATTGAAATTGTTTAAGAGCTATGCTGGAAAC
gS97	GAATTAATACGACTCACTATAGGCTACGGTGAATACGTTCCCGTTTAAGAGCTATGCTGGAAAC
gS98	GAATTAATACGACTCACTATAGGAATTTTCTTTCTCTTCCTCGTTTAAGAGCTATGCTGGAAAC
gS99	GAATTAATACGACTCACTATAGTTCGACTACCATCGACGCTAGTTTAAGAGCTATGCTGGAAAC
gS100	GAATTAATACGACTCACTATAGTGCCCAGACAACTAGGATGTGTTTAAGAGCTATGCTGGAAAC
gS101	GAATTAATACGACTCACTATAGGTGCCTTTTGTAGAATGAACGTTTAAGAGCTATGCTGGAAAC
gS102	GAATTAATACGACTCACTATAGGTCTGGTGACTATAGCAAGGGTTTAAGAGCTATGCTGGAAAC
gS103	GAATTAATACGACTCACTATAGGGAGCTGTCCTTAGTACGAGGTTTAAGAGCTATGCTGGAAAC
gS104	GAATTAATACGACTCACTATAGCGAACTCTCGTTAAGGAACTGTTTAAGAGCTATGCTGGAAAC
gS105	GAATTAATACGACTCACTATAGTCCCGTCCACCGATTGACTAGTTTAAGAGCTATGCTGGAAAC
gS106	GAATTAATACGACTCACTATAGATATTATCCGGTATTAGCTCGTTTAAGAGCTATGCTGGAAAC
gS107	GAATTAATACGACTCACTATAGAAGTTATTAAGGGCGCACGGGTTTAAGAGCTATGCTGGAAAC
gS108	GAATTAATACGACTCACTATAGCCGAACTGAGAACAACTTTAGTTTAAGAGCTATGCTGGAAAC
gS109	GAATTAATACGACTCACTATAGTTTTTGATAAACAGTCGCTTGTTTAAGAGCTATGCTGGAAAC
gS110	GAATTAATACGACTCACTATAGCTCCTACGGGAGGCAGCAGTGTTTAAGAGCTATGCTGGAAAC
gS111	GAATTAATACGACTCACTATAGTTCGACGGCTAGCTCCTAAAGTTTAAGAGCTATGCTGGAAAC
gS112	GAATTAATACGACTCACTATAGTTAACTTGGGAGTCAGAACAGTTTAAGAGCTATGCTGGAAAC
gS113	GAATTAATACGACTCACTATAGAGCATATCAGAAGGCACACCGTTTAAGAGCTATGCTGGAAAC
gS114	GAATTAATACGACTCACTATAGGCCAGCGTTTATCCTGAGCCGTTTAAGAGCTATGCTGGAAAC
gS115	GAATTAATACGACTCACTATAGTGAGTGGATCCTGAGTACGAGTTTAAGAGCTATGCTGGAAAC
gS116	GAATTAATACGACTCACTATAGGGCTGAGTATTAGGCAAATCGTTTAAGAGCTATGCTGGAAAC
gS117	GAATTAATACGACTCACTATAGTTAGAAAGCCAACACAGCTAGTTTAAGAGCTATGCTGGAAAC
gS118	GAATTAATACGACTCACTATAGGAAGACCTTCATCACTCACGGTTTAAGAGCTATGCTGGAAAC
gS119	GAATTAATACGACTCACTATAGCAATCGAACCTGGAGATAGCGTTTAAGAGCTATGCTGGAAAC
gS120	GAATTAATACGACTCACTATAGCTGACCAAGGGTAGATCACCGTTTAAGAGCTATGCTGGAAAC

## Sheet: sgRNAs for P. aeruginosa
Supplementary Data 1: sgRNA list
sgRNAs for P. aeruginosa	Sequence
gP1	GAATTAATACGACTCACTATAGTAGTATTTAGCCTTGGAGGAGTTTAAGAGCTATGCTGGAAAC
gP2	GAATTAATACGACTCACTATAGGAGAGGATGATCAGTCACACGTTTAAGAGCTATGCTGGAAAC
gP3	GAATTAATACGACTCACTATAGGTGATAGCCCCGTACGCGAAGTTTAAGAGCTATGCTGGAAAC
gP4	GAATTAATACGACTCACTATAGAGCGAAAGCGAGTCTTAATAGTTTAAGAGCTATGCTGGAAAC
gP5	GAATTAATACGACTCACTATAGTGAGTTGAGAAGCTTGCTGGGTTTAAGAGCTATGCTGGAAAC
gP6	GAATTAATACGACTCACTATAGCCCAAACCGACACAGGTGGTGTTTAAGAGCTATGCTGGAAAC
gP7	GAATTAATACGACTCACTATAGCAGTGGCGAAGGCGACCACCGTTTAAGAGCTATGCTGGAAAC
gP8	GAATTAATACGACTCACTATAGGAGCTTGCTCCTGGATTCAGGTTTAAGAGCTATGCTGGAAAC
gP9	GAATTAATACGACTCACTATAGCAATTTCACTGAGTCTCGGGGTTTAAGAGCTATGCTGGAAAC
gP10	GAATTAATACGACTCACTATAGTCGGCAAACAGACTTTGATCGTTTAAGAGCTATGCTGGAAAC
gP11	GAATTAATACGACTCACTATAGAACGCGATAAGTCGACCGCCGTTTAAGAGCTATGCTGGAAAC
gP12	GAATTAATACGACTCACTATAGCTAATACCGCATACGTCCTGGTTTAAGAGCTATGCTGGAAAC
gP13	GAATTAATACGACTCACTATAGAGACTACGACGTTGATAGGCGTTTAAGAGCTATGCTGGAAAC
gP14	GAATTAATACGACTCACTATAGTAGAACGTCGTGAGACAGTTGTTTAAGAGCTATGCTGGAAAC
gP15	GAATTAATACGACTCACTATAGTAATAGCTCACTAGTCGAGTGTTTAAGAGCTATGCTGGAAAC
gP16	GAATTAATACGACTCACTATAGTACGCAGTCACCTAACAAGTGTTTAAGAGCTATGCTGGAAAC
gP17	GAATTAATACGACTCACTATAGTGAAACATCTAAGTACCCTGGTTTAAGAGCTATGCTGGAAAC
gP18	GAATTAATACGACTCACTATAGGGTTAATATTCCTGTACTTCGTTTAAGAGCTATGCTGGAAAC
gP19	GAATTAATACGACTCACTATAGACTGTCCTCGATCCGGATTAGTTTAAGAGCTATGCTGGAAAC
gP20	GAATTAATACGACTCACTATAGGCGAGACAGACACGTCGAGCGTTTAAGAGCTATGCTGGAAAC
gP21	GAATTAATACGACTCACTATAGGGGACCTTAGCTGGCGGTCTGTTTAAGAGCTATGCTGGAAAC
gP22	GAATTAATACGACTCACTATAGTAGCTACCCGGCAATGCCACGTTTAAGAGCTATGCTGGAAAC
gP23	GAATTAATACGACTCACTATAGCTTCGACCAGCCAGAGCTTAGTTTAAGAGCTATGCTGGAAAC
gP24	GAATTAATACGACTCACTATAGTTGGTAACGTCAAAACAGCAGTTTAAGAGCTATGCTGGAAAC
gP25	GAATTAATACGACTCACTATAGACTCCTACGGGAGGCAGCAGGTTTAAGAGCTATGCTGGAAAC
gP26	GAATTAATACGACTCACTATAGGTGGATGCCTTGGCAGTCAGGTTTAAGAGCTATGCTGGAAAC
gP27	GAATTAATACGACTCACTATAGGACGACTCGTCATCAGCTCTGTTTAAGAGCTATGCTGGAAAC
gP28	GAATTAATACGACTCACTATAGGTAGGGGATGACTTGTGGATGTTTAAGAGCTATGCTGGAAAC
gP29	GAATTAATACGACTCACTATAGAAAACTACTGAGCTAGAGTAGTTTAAGAGCTATGCTGGAAAC
gP30	GAATTAATACGACTCACTATAGTGGGTATTCGGAGTTTGCATGTTTAAGAGCTATGCTGGAAAC
gP31	GAATTAATACGACTCACTATAGCTATTTCACTCCCCTCTCCGGTTTAAGAGCTATGCTGGAAAC
gP32	GAATTAATACGACTCACTATAGCGTTTACGGCGTGGACTACCGTTTAAGAGCTATGCTGGAAAC
gP33	GAATTAATACGACTCACTATAGTCATGGCTCAGATTGAACGCGTTTAAGAGCTATGCTGGAAAC
gP34	GAATTAATACGACTCACTATAGTCGAGTTGCAGACTGCGATCGTTTAAGAGCTATGCTGGAAAC
gP35	GAATTAATACGACTCACTATAGGGATTCAGTACAAGATACCTGTTTAAGAGCTATGCTGGAAAC
gP36	GAATTAATACGACTCACTATAGCTCCTCCTAAAGAGTAACGGGTTTAAGAGCTATGCTGGAAAC
gP37	GAATTAATACGACTCACTATAGTTCATATCGACGGCGGTGTTGTTTAAGAGCTATGCTGGAAAC
gP38	GAATTAATACGACTCACTATAGACACGCGGCATGGCTGGATCGTTTAAGAGCTATGCTGGAAAC
gP39	GAATTAATACGACTCACTATAGTTACGGATCGTCGCCTTGGTGTTTAAGAGCTATGCTGGAAAC
gP40	GAATTAATACGACTCACTATAGTCTTTGAAGTGAAATCGAGTGTTTAAGAGCTATGCTGGAAAC
gP41	GAATTAATACGACTCACTATAGGCTGGGTATAGACCCGAAACGTTTAAGAGCTATGCTGGAAAC
gP42	GAATTAATACGACTCACTATAGGTTACGGCCGCCGTTTACCGGTTTAAGAGCTATGCTGGAAAC
gP43	GAATTAATACGACTCACTATAGGATAGTGAACCAGTACCGTGGTTTAAGAGCTATGCTGGAAAC
gP44	GAATTAATACGACTCACTATAGAGCTCGTGTCGTGAGATGTTGTTTAAGAGCTATGCTGGAAAC
gP45	GAATTAATACGACTCACTATAGGCTGACATGAGTAACGACAAGTTTAAGAGCTATGCTGGAAAC
gP46	GAATTAATACGACTCACTATAGACCACGGAGTGATTCATGACGTTTAAGAGCTATGCTGGAAAC
gP47	GAATTAATACGACTCACTATAGCGCACAAGCGGTGGAGCATGGTTTAAGAGCTATGCTGGAAAC
gP48	GAATTAATACGACTCACTATAGCAAGCGTTAATCGGAATTACGTTTAAGAGCTATGCTGGAAAC
gP49	GAATTAATACGACTCACTATAGTCACGTAAGTGACGCGGTAGGTTTAAGAGCTATGCTGGAAAC
gP50	GAATTAATACGACTCACTATAGCTTCTAAGCTTCAGGTAACCGTTTAAGAGCTATGCTGGAAAC
gP51	GAATTAATACGACTCACTATAGTTGGACAACCAACGCCAAGCGTTTAAGAGCTATGCTGGAAAC
gP52	GAATTAATACGACTCACTATAGGCGCCTCATGTATCACTCTGGTTTAAGAGCTATGCTGGAAAC
gP53	GAATTAATACGACTCACTATAGCTCAAACGTCCACGGCAGATGTTTAAGAGCTATGCTGGAAAC
gP54	GAATTAATACGACTCACTATAGAAAGCTACAGTAAAGGTTCAGTTTAAGAGCTATGCTGGAAAC
gP55	GAATTAATACGACTCACTATAGCCTAGGAATCTGCCTGGTAGGTTTAAGAGCTATGCTGGAAAC
gP56	GAATTAATACGACTCACTATAGGTTACGCCATTCGTGCAGGTGTTTAAGAGCTATGCTGGAAAC
gP57	GAATTAATACGACTCACTATAGAACCGCTGAAAGCATCTAAGGTTTAAGAGCTATGCTGGAAAC
gP58	GAATTAATACGACTCACTATAGGCCTGCGCGGAAGATGTAACGTTTAAGAGCTATGCTGGAAAC
gP59	GAATTAATACGACTCACTATAGACCAGTACTAATTGCCCGTGGTTTAAGAGCTATGCTGGAAAC
gP60	GAATTAATACGACTCACTATAGGATATAGGAAGGAACACCAGGTTTAAGAGCTATGCTGGAAAC
gP61	GAATTAATACGACTCACTATAGGCAGGGTTAGTCGGTTCCTAGTTTAAGAGCTATGCTGGAAAC
gP62	GAATTAATACGACTCACTATAGGCTGCTGGCACGAAGTTAGCGTTTAAGAGCTATGCTGGAAAC
gP63	GAATTAATACGACTCACTATAGAAGGATGGCTCCACGCGAACGTTTAAGAGCTATGCTGGAAAC
gP64	GAATTAATACGACTCACTATAGGCTATCAGATGAGCCTAGGTGTTTAAGAGCTATGCTGGAAAC
gP65	GAATTAATACGACTCACTATAGGCTTGAGAGAACTCGGGTGAGTTTAAGAGCTATGCTGGAAAC
gP66	GAATTAATACGACTCACTATAGCAAGCTTAACCGTATAGGGTGTTTAAGAGCTATGCTGGAAAC
gP67	GAATTAATACGACTCACTATAGGGTTAAGTGGTAAACGATGTGTTTAAGAGCTATGCTGGAAAC
gP68	GAATTAATACGACTCACTATAGAAATCGGTCGCAGAGTATAAGTTTAAGAGCTATGCTGGAAAC
gP69	GAATTAATACGACTCACTATAGGGAGACTGCCGGTGACAAACGTTTAAGAGCTATGCTGGAAAC
gP70	GAATTAATACGACTCACTATAGTGCTAACGTCCGTCGTGAAAGTTTAAGAGCTATGCTGGAAAC
gP71	GAATTAATACGACTCACTATAGCTCAGTGTCAGTATCAGTCCGTTTAAGAGCTATGCTGGAAAC
gP72	GAATTAATACGACTCACTATAGATGGAAGGGCCATCGCTCAAGTTTAAGAGCTATGCTGGAAAC
gP73	GAATTAATACGACTCACTATAGCAAGTTGGATGTGAAATCCCGTTTAAGAGCTATGCTGGAAAC
gP74	GAATTAATACGACTCACTATAGTGGCTGTTCGCCATTTAAAGGTTTAAGAGCTATGCTGGAAAC
gP75	GAATTAATACGACTCACTATAGCGTTCGCTCGCCACTACTAAGTTTAAGAGCTATGCTGGAAAC
gP76	GAATTAATACGACTCACTATAGGTGAAGATGCAGTGTATCCGGTTTAAGAGCTATGCTGGAAAC
gP77	GAATTAATACGACTCACTATAGGACTCCCCGAAGCTTTTCGCGTTTAAGAGCTATGCTGGAAAC
gP78	GAATTAATACGACTCACTATAGAAACACGAAAGTGGACGTATGTTTAAGAGCTATGCTGGAAAC
gP79	GAATTAATACGACTCACTATAGTGTCACGGTGAATACGTTCCGTTTAAGAGCTATGCTGGAAAC
gP80	GAATTAATACGACTCACTATAGCACCAGAGGTTCGTCCACTCGTTTAAGAGCTATGCTGGAAAC
gP81	GAATTAATACGACTCACTATAGAGGTGCAAGAGGCGAACCAGGTTTAAGAGCTATGCTGGAAAC
gP82	GAATTAATACGACTCACTATAGAGAACTTTCCAGAGATGGATGTTTAAGAGCTATGCTGGAAAC
gP83	GAATTAATACGACTCACTATAGTAATCAAGCTCGGAGATAGCGTTTAAGAGCTATGCTGGAAAC
gP84	GAATTAATACGACTCACTATAGGGCACCGTAACTTCGGGAGAGTTTAAGAGCTATGCTGGAAAC
gP85	GAATTAATACGACTCACTATAGTCATTTGAGTTTTAACCTTGGTTTAAGAGCTATGCTGGAAAC
gP86	GAATTAATACGACTCACTATAGTGGTTACTGCGATGGAGGGAGTTTAAGAGCTATGCTGGAAAC
gP87	GAATTAATACGACTCACTATAGAAACTTTGTCTGAACATGGGGTTTAAGAGCTATGCTGGAAAC
gP88	GAATTAATACGACTCACTATAGGGCTTAGACAGCTAGGAGGTGTTTAAGAGCTATGCTGGAAAC
gP89	GAATTAATACGACTCACTATAGGGTTAGGTAACACTGACTGGGTTTAAGAGCTATGCTGGAAAC
gP90	GAATTAATACGACTCACTATAGAGCACTTTAAGTTGGGAGGAGTTTAAGAGCTATGCTGGAAAC
gP91	GAATTAATACGACTCACTATAGACCGTATGCGTACAAGCAGTGTTTAAGAGCTATGCTGGAAAC
gP92	GAATTAATACGACTCACTATAGTCTGGAAAGTGCGGCCATAGGTTTAAGAGCTATGCTGGAAAC
gP93	GAATTAATACGACTCACTATAGAACGATGTCGACTAGCCGTTGTTTAAGAGCTATGCTGGAAAC
gP94	GAATTAATACGACTCACTATAGGGGGGATAACGTCCGGAAACGTTTAAGAGCTATGCTGGAAAC
gP95	GAATTAATACGACTCACTATAGGTCAAGTGAAGAAGCGCATAGTTTAAGAGCTATGCTGGAAAC
gP96	GAATTAATACGACTCACTATAGAGTCTTCGACGGCCCTTCAGGTTTAAGAGCTATGCTGGAAAC
gP97	GAATTAATACGACTCACTATAGAGACACGGTCCAGACTCCTAGTTTAAGAGCTATGCTGGAAAC
gP98	GAATTAATACGACTCACTATAGAGCGTTCTGTAAGCCTGTGAGTTTAAGAGCTATGCTGGAAAC
gP99	GAATTAATACGACTCACTATAGAGGGTTGCCAAGCCGCGAGGGTTTAAGAGCTATGCTGGAAAC
gP100	GAATTAATACGACTCACTATAGGCTGAAATCTTAGGTAAATCGTTTAAGAGCTATGCTGGAAAC
gP101	GAATTAATACGACTCACTATAGTCCAGCCGCAGGTTCCCCTAGTTTAAGAGCTATGCTGGAAAC
gP102	GAATTAATACGACTCACTATAGACACACCGCCCGTCACACCAGTTTAAGAGCTATGCTGGAAAC
gP103	GAATTAATACGACTCACTATAGGTCAGAGGCGATGAAAGACGGTTTAAGAGCTATGCTGGAAAC
gP104	GAATTAATACGACTCACTATAGACACCCACGCCGAAAGACCAGTTTAAGAGCTATGCTGGAAAC
gP105	GAATTAATACGACTCACTATAGTGGTGGAATTTCCTGTGTAGGTTTAAGAGCTATGCTGGAAAC
gP106	GAATTAATACGACTCACTATAGGAAGCTCTTGATCGAAGCCCGTTTAAGAGCTATGCTGGAAAC
gP107	GAATTAATACGACTCACTATAGCCGCTCGACTTGCATGTGTTGTTTAAGAGCTATGCTGGAAAC
gP108	GAATTAATACGACTCACTATAGCTGAATGGGGGAACCCACCTGTTTAAGAGCTATGCTGGAAAC
gP109	GAATTAATACGACTCACTATAGTGTATGGTGGGCAGTTTGACGTTTAAGAGCTATGCTGGAAAC
gP110	GAATTAATACGACTCACTATAGAGTGGGGAATATTGGACAATGTTTAAGAGCTATGCTGGAAAC
gP111	GAATTAATACGACTCACTATAGAGAGCACTGTTTCGGCTAGGGTTTAAGAGCTATGCTGGAAAC
gP112	GAATTAATACGACTCACTATAGAGGTAGCGAAATTCCTTGTCGTTTAAGAGCTATGCTGGAAAC
gP113	GAATTAATACGACTCACTATAGAGAAGCTTTTCTTGGAAGCAGTTTAAGAGCTATGCTGGAAAC
gP114	GAATTAATACGACTCACTATAGCAGTCAGTAGTATTTAGCCTGTTTAAGAGCTATGCTGGAAAC
gP115	GAATTAATACGACTCACTATAGGCAAACAGGATTAGATACCCGTTTAAGAGCTATGCTGGAAAC
gP116	GAATTAATACGACTCACTATAGAGTAGGTCTTAGTGATCCGGGTTTAAGAGCTATGCTGGAAAC
gP117	GAATTAATACGACTCACTATAGGCGTGTGTGAAGAAGGTCTTGTTTAAGAGCTATGCTGGAAAC
gP118	GAATTAATACGACTCACTATAGATGTCGGCTCATCACATCCTGTTTAAGAGCTATGCTGGAAAC
gP119	GAATTAATACGACTCACTATAGGGTCAGCGACTTATATTCAGGTTTAAGAGCTATGCTGGAAAC
gP120	GAATTAATACGACTCACTATAGTACGGGGCTATCACCCACTAGTTTAAGAGCTATGCTGGAAAC

## Sheet: sgRNAs for K. pneumoniae
Supplementary Data 1: sgRNA list
sgRNAs for K. pneumoniae	Sequence
gK1	GAATTAATACGACTCACTATAGACTGAATACATAGGTTAACGGTTTAAGAGCTATGCTGGAAAC
gK2	GAATTAATACGACTCACTATAGATGTCTGGGAAACTGCCTGAGTTTAAGAGCTATGCTGGAAAC
gK3	GAATTAATACGACTCACTATAGGAGTATTTAGCCTTGGAGGAGTTTAAGAGCTATGCTGGAAAC
gK4	GAATTAATACGACTCACTATAGTGTGCTGTGAGGCATGCTGGGTTTAAGAGCTATGCTGGAAAC
gK5	GAATTAATACGACTCACTATAGGTCTCAGGGAGAACTCATCTGTTTAAGAGCTATGCTGGAAAC
gK6	GAATTAATACGACTCACTATAGTCATGGCTCAGATTGAACGCGTTTAAGAGCTATGCTGGAAAC
gK7	GAATTAATACGACTCACTATAGGTCATCCTCTCAGACCAGCTGTTTAAGAGCTATGCTGGAAAC
gK8	GAATTAATACGACTCACTATAGGTGGATGCCCTGGCAGTCAGGTTTAAGAGCTATGCTGGAAAC
gK9	GAATTAATACGACTCACTATAGTGGTCTCAGCTCCATCCGCAGTTTAAGAGCTATGCTGGAAAC
gK10	GAATTAATACGACTCACTATAGGGCACAGACAGCCAGGATGTGTTTAAGAGCTATGCTGGAAAC
gK11	GAATTAATACGACTCACTATAGTGCCCTTGAGGCGTGGCTTCGTTTAAGAGCTATGCTGGAAAC
gK12	GAATTAATACGACTCACTATAGTCCCGTACACCAAAATGCACGTTTAAGAGCTATGCTGGAAAC
gK13	GAATTAATACGACTCACTATAGTGAAACATCTAAGTACCCCGGTTTAAGAGCTATGCTGGAAAC
gK14	GAATTAATACGACTCACTATAGAAGGCTGAGGTGTGATGACGGTTTAAGAGCTATGCTGGAAAC
gK15	GAATTAATACGACTCACTATAGTTTGCATCGGGTTGGTAAGTGTTTAAGAGCTATGCTGGAAAC
gK16	GAATTAATACGACTCACTATAGGAAGTAGGTAGCTTAACCTTGTTTAAGAGCTATGCTGGAAAC
gK17	GAATTAATACGACTCACTATAGGTTAGCCGGTGCTTCTTCTGGTTTAAGAGCTATGCTGGAAAC
gK18	GAATTAATACGACTCACTATAGCAGCGATGCGTTGAGCTAACGTTTAAGAGCTATGCTGGAAAC
gK19	GAATTAATACGACTCACTATAGGTCATGCCAATGGCACTGCCGTTTAAGAGCTATGCTGGAAAC
gK20	GAATTAATACGACTCACTATAGTTTCCCCATTCGGACATCGCGTTTAAGAGCTATGCTGGAAAC
gK21	GAATTAATACGACTCACTATAGCGATCAAGAGCTTCTCCTTAGTTTAAGAGCTATGCTGGAAAC
gK22	GAATTAATACGACTCACTATAGGCGAAAAGAACCCCGGCGAGGTTTAAGAGCTATGCTGGAAAC
gK23	GAATTAATACGACTCACTATAGGTTCAATTTCACTGAGTCTCGTTTAAGAGCTATGCTGGAAAC
gK24	GAATTAATACGACTCACTATAGAGTAGTTATCCCCCTCCATCGTTTAAGAGCTATGCTGGAAAC
gK25	GAATTAATACGACTCACTATAGAAGGTTGGCTCCACGCAGACGTTTAAGAGCTATGCTGGAAAC
gK26	GAATTAATACGACTCACTATAGTAGCTTGACTGCGAGCGTGAGTTTAAGAGCTATGCTGGAAAC
gK27	GAATTAATACGACTCACTATAGCTCCAGCGCCCACGGCAGATGTTTAAGAGCTATGCTGGAAAC
gK28	GAATTAATACGACTCACTATAGAGCGTTCTGTAAGCCTGCGAGTTTAAGAGCTATGCTGGAAAC
gK29	GAATTAATACGACTCACTATAGTTCATATCGACGGCGGTGTTGTTTAAGAGCTATGCTGGAAAC
gK30	GAATTAATACGACTCACTATAGATTAGCGGATGACTTGTGGCGTTTAAGAGCTATGCTGGAAAC
gK31	GAATTAATACGACTCACTATAGTGATGCTTAGAGGCTTTTCCGTTTAAGAGCTATGCTGGAAAC
gK32	GAATTAATACGACTCACTATAGCACCCTGCCCCGATTAACGTGTTTAAGAGCTATGCTGGAAAC
gK33	GAATTAATACGACTCACTATAGGCGACTTATATTCTGTAGCAGTTTAAGAGCTATGCTGGAAAC
gK34	GAATTAATACGACTCACTATAGCGCCTCGTGAACTCATCTTCGTTTAAGAGCTATGCTGGAAAC
gK35	GAATTAATACGACTCACTATAGACTCCTACGGGAGGCAGCAGGTTTAAGAGCTATGCTGGAAAC
gK36	GAATTAATACGACTCACTATAGTGAAATGCGTAGAGATCTGGGTTTAAGAGCTATGCTGGAAAC
gK37	GAATTAATACGACTCACTATAGTAGCACAGAGAGCTTGCTCTGTTTAAGAGCTATGCTGGAAAC
gK38	GAATTAATACGACTCACTATAGAGCACTTTCAGCGGGGAGGAGTTTAAGAGCTATGCTGGAAAC
gK39	GAATTAATACGACTCACTATAGTTGTCCCGGTTTAAGCATGTGTTTAAGAGCTATGCTGGAAAC
gK40	GAATTAATACGACTCACTATAGTCCCATCTGGGCACATCTGAGTTTAAGAGCTATGCTGGAAAC
gK41	GAATTAATACGACTCACTATAGTGGTATCCTGTCTGAATATGGTTTAAGAGCTATGCTGGAAAC
gK42	GAATTAATACGACTCACTATAGAAGTGGGAAACGATGTGGGAGTTTAAGAGCTATGCTGGAAAC
gK43	GAATTAATACGACTCACTATAGAATAAACAGTTGCAGCCAGCGTTTAAGAGCTATGCTGGAAAC
gK44	GAATTAATACGACTCACTATAGGTTAAGCGACTAAGCGTACAGTTTAAGAGCTATGCTGGAAAC
gK45	GAATTAATACGACTCACTATAGAACGCGTTAAATCGACCGCCGTTTAAGAGCTATGCTGGAAAC
gK46	GAATTAATACGACTCACTATAGAGAACTCGGGTGAAGGAACTGTTTAAGAGCTATGCTGGAAAC
gK47	GAATTAATACGACTCACTATAGGGGTTGCGGACAGTGTCTGGGTTTAAGAGCTATGCTGGAAAC
gK48	GAATTAATACGACTCACTATAGACACACCGCCCGTCACACCAGTTTAAGAGCTATGCTGGAAAC
gK49	GAATTAATACGACTCACTATAGAGGTAGCGAAATTCCTTGTCGTTTAAGAGCTATGCTGGAAAC
gK50	GAATTAATACGACTCACTATAGGAACCAGTACCGTGAGGGAAGTTTAAGAGCTATGCTGGAAAC
gK51	GAATTAATACGACTCACTATAGTCCAACCGCAGGTTCCCCTAGTTTAAGAGCTATGCTGGAAAC
gK52	GAATTAATACGACTCACTATAGTGACATAAGTAACGATAAAGGTTTAAGAGCTATGCTGGAAAC
gK53	GAATTAATACGACTCACTATAGTGGCTAGATCACCGGGTTTCGTTTAAGAGCTATGCTGGAAAC
gK54	GAATTAATACGACTCACTATAGTCTCTTCCGCATTTAGCTACGTTTAAGAGCTATGCTGGAAAC
gK55	GAATTAATACGACTCACTATAGATCTGCGAAAAGCGTCGGTAGTTTAAGAGCTATGCTGGAAAC
gK56	GAATTAATACGACTCACTATAGCTGGAAAGTCCGACGGTACAGTTTAAGAGCTATGCTGGAAAC
gK57	GAATTAATACGACTCACTATAGTTCGCAGTAACACCAAGTACGTTTAAGAGCTATGCTGGAAAC
gK58	GAATTAATACGACTCACTATAGTGAAGTAGGTCCCAAGGGTAGTTTAAGAGCTATGCTGGAAAC
gK59	GAATTAATACGACTCACTATAGACAAGCAGTGGGAGCACCTTGTTTAAGAGCTATGCTGGAAAC
gK60	GAATTAATACGACTCACTATAGTCAGATTGAACGCTGGCGGCGTTTAAGAGCTATGCTGGAAAC
gK61	GAATTAATACGACTCACTATAGCTCTACCTGACCACCTGTGTGTTTAAGAGCTATGCTGGAAAC
gK62	GAATTAATACGACTCACTATAGCAGTTTCGAATGCAGTTCCCGTTTAAGAGCTATGCTGGAAAC
gK63	GAATTAATACGACTCACTATAGGTTACGGCCGCCGTTTACCGGTTTAAGAGCTATGCTGGAAAC
gK64	GAATTAATACGACTCACTATAGATGTTATCACGGGAGACACAGTTTAAGAGCTATGCTGGAAAC
gK65	GAATTAATACGACTCACTATAGGTGCTCCTCCGTTACGCTTTGTTTAAGAGCTATGCTGGAAAC
gK66	GAATTAATACGACTCACTATAGTAATAGCTCACTGGTCGAGTGTTTAAGAGCTATGCTGGAAAC
gK67	GAATTAATACGACTCACTATAGTGTCTCAGTTCCAGTGTGGCGTTTAAGAGCTATGCTGGAAAC
gK68	GAATTAATACGACTCACTATAGATCGTCTTTAACGTTCCTTCGTTTAAGAGCTATGCTGGAAAC
gK69	GAATTAATACGACTCACTATAGGAGAAGGCACGCTGGTGTGTGTTTAAGAGCTATGCTGGAAAC
gK70	GAATTAATACGACTCACTATAGGCAAACAGGATTAGATACCCGTTTAAGAGCTATGCTGGAAAC
gK71	GAATTAATACGACTCACTATAGGTAACAAATGCCCTGCTTCCGTTTAAGAGCTATGCTGGAAAC
gK72	GAATTAATACGACTCACTATAGACACTATGTGTTGTTGGGTAGTTTAAGAGCTATGCTGGAAAC
gK73	GAATTAATACGACTCACTATAGCCCCAGTAGCGGCGAGCGAAGTTTAAGAGCTATGCTGGAAAC
gK74	GAATTAATACGACTCACTATAGACACGCGGCATGGCTGCATCGTTTAAGAGCTATGCTGGAAAC
gK75	GAATTAATACGACTCACTATAGTTTGGTCTTGCGACATTATGGTTTAAGAGCTATGCTGGAAAC
gK76	GAATTAATACGACTCACTATAGAATCGTAGATCAGAATGCTAGTTTAAGAGCTATGCTGGAAAC
gK77	GAATTAATACGACTCACTATAGCAGCTCGTGTTGTGAAATGTGTTTAAGAGCTATGCTGGAAAC
gK78	GAATTAATACGACTCACTATAGGCACTGTGCAAACACGAAAGGTTTAAGAGCTATGCTGGAAAC
gK79	GAATTAATACGACTCACTATAGGTGAAGATGCAGTGTACCCGGTTTAAGAGCTATGCTGGAAAC
gK80	GAATTAATACGACTCACTATAGTGGTTCACTATCGGTCAGTCGTTTAAGAGCTATGCTGGAAAC
gK81	GAATTAATACGACTCACTATAGTGCTCCTAGTACGAGAGGACGTTTAAGAGCTATGCTGGAAAC
gK82	GAATTAATACGACTCACTATAGTAGGTTAACGAGGCGAACCGGTTTAAGAGCTATGCTGGAAAC
gK83	GAATTAATACGACTCACTATAGTTTGGTCTTGCGACGTTATGGTTTAAGAGCTATGCTGGAAAC
gK84	GAATTAATACGACTCACTATAGTCCATCTCTGGAAAGTTCTGGTTTAAGAGCTATGCTGGAAAC
gK85	GAATTAATACGACTCACTATAGCCTAACACATGCAAGTCGAGGTTTAAGAGCTATGCTGGAAAC
gK86	GAATTAATACGACTCACTATAGACCACTTTGTGATTCATGACGTTTAAGAGCTATGCTGGAAAC
gK87	GAATTAATACGACTCACTATAGGTAGAGCACTGTTTCGGCTAGTTTAAGAGCTATGCTGGAAAC
gK88	GAATTAATACGACTCACTATAGTGGTTAAGTGGGAAACGATGGTTTAAGAGCTATGCTGGAAAC
gK89	GAATTAATACGACTCACTATAGATGGAAGGGCCATCGCTCAAGTTTAAGAGCTATGCTGGAAAC
gK90	GAATTAATACGACTCACTATAGGGGCGGTGTGTACAAGGCCCGTTTAAGAGCTATGCTGGAAAC
gK91	GAATTAATACGACTCACTATAGCGCACAAGCGGTGGAGCATGGTTTAAGAGCTATGCTGGAAAC
gK92	GAATTAATACGACTCACTATAGTCAGTGTCAAGCTATAGTAAGTTTAAGAGCTATGCTGGAAAC
gK93	GAATTAATACGACTCACTATAGGTTAAGACTCGGTTTCCCTGGTTTAAGAGCTATGCTGGAAAC
gK94	GAATTAATACGACTCACTATAGTAAGTTCCGACCTGCACGAAGTTTAAGAGCTATGCTGGAAAC
gK95	GAATTAATACGACTCACTATAGGCGGGTAACGTCAATCGCCAGTTTAAGAGCTATGCTGGAAAC
gK96	GAATTAATACGACTCACTATAGACGGAGAAGGCTATGTTAGCGTTTAAGAGCTATGCTGGAAAC
gK97	GAATTAATACGACTCACTATAGCAGCTATCTCCCGGTTTGATGTTTAAGAGCTATGCTGGAAAC
gK98	GAATTAATACGACTCACTATAGGTGAACTCGAAGAGTAGGGCGTTTAAGAGCTATGCTGGAAAC
gK99	GAATTAATACGACTCACTATAGCAGGGGGCCGCCTTCGCCACGTTTAAGAGCTATGCTGGAAAC
gK100	GAATTAATACGACTCACTATAGGGCAGTCTCCTTTGAGTTCCGTTTAAGAGCTATGCTGGAAAC
gK101	GAATTAATACGACTCACTATAGGCGGACGGGTGAGTAATGTCGTTTAAGAGCTATGCTGGAAAC
gK102	GAATTAATACGACTCACTATAGACATCAGGAGGTTAGTGCAAGTTTAAGAGCTATGCTGGAAAC
gK103	GAATTAATACGACTCACTATAGAATTGATGGGGTTATCCGTAGTTTAAGAGCTATGCTGGAAAC
gK104	GAATTAATACGACTCACTATAGGGGAGACCCCACACTACCATGTTTAAGAGCTATGCTGGAAAC
gK105	GAATTAATACGACTCACTATAGCCAGCTAGGGATCGTCGCCTGTTTAAGAGCTATGCTGGAAAC
gK106	GAATTAATACGACTCACTATAGGGTTGGGTAACACTAACTGGGTTTAAGAGCTATGCTGGAAAC
gK107	GAATTAATACGACTCACTATAGAGGTGGGAGGCTTTGAAGCGGTTTAAGAGCTATGCTGGAAAC
gK108	GAATTAATACGACTCACTATAGTCTTTTGCAACCCACTCCCAGTTTAAGAGCTATGCTGGAAAC
gK109	GAATTAATACGACTCACTATAGGCTAACGTCCGTCGTGAAGAGTTTAAGAGCTATGCTGGAAAC
gK110	GAATTAATACGACTCACTATAGCTGCTTCTAAGCCAACATCCGTTTAAGAGCTATGCTGGAAAC
gK111	GAATTAATACGACTCACTATAGGCGGGTAACGTCAATCGATGGTTTAAGAGCTATGCTGGAAAC
gK112	GAATTAATACGACTCACTATAGCCGCTGGCAACAAAGGATAAGTTTAAGAGCTATGCTGGAAAC
gK113	GAATTAATACGACTCACTATAGAAGTATGTCGTAGTCCGGATGTTTAAGAGCTATGCTGGAAAC
gK114	GAATTAATACGACTCACTATAGCAAGCGTTAATCGGAATTACGTTTAAGAGCTATGCTGGAAAC
gK115	GAATTAATACGACTCACTATAGTTAGCTAGTAGGTGGGGTAAGTTTAAGAGCTATGCTGGAAAC
gK116	GAATTAATACGACTCACTATAGCTCGGGTGACGAGCGGCGGAGTTTAAGAGCTATGCTGGAAAC
gK117	GAATTAATACGACTCACTATAGTGGGCGCTGGAGAATTGAGGGTTTAAGAGCTATGCTGGAAAC
gK118	GAATTAATACGACTCACTATAGGAGTTCGGCATGGGGTCAGGGTTTAAGAGCTATGCTGGAAAC
gK119	GAATTAATACGACTCACTATAGTAGAACGTCGTGAGACAGTTGTTTAAGAGCTATGCTGGAAAC
gK120	GAATTAATACGACTCACTATAGCGAAGGCACCAATCCATCTCGTTTAAGAGCTATGCTGGAAAC
gK121	GAATTAATACGACTCACTATAGAAGTCGGATGTGAAATCCCCGTTTAAGAGCTATGCTGGAAAC
gK122	GAATTAATACGACTCACTATAGGACACTATGTGTTGTTGGGTGTTTAAGAGCTATGCTGGAAAC
gK123	GAATTAATACGACTCACTATAGAAGAAAGCGTAATAGCTCACGTTTAAGAGCTATGCTGGAAAC
gK124	GAATTAATACGACTCACTATAGACCACCGCGCTAGTGCCGCCGTTTAAGAGCTATGCTGGAAAC
gK125	GAATTAATACGACTCACTATAGACAACCCAGACCGCCAGCTAGTTTAAGAGCTATGCTGGAAAC
gK126	GAATTAATACGACTCACTATAGCACAAGCTGATTCAGACTCTGTTTAAGAGCTATGCTGGAAAC
gK127	GAATTAATACGACTCACTATAGACTGTGAGACAGGTGCTGCAGTTTAAGAGCTATGCTGGAAAC
gK128	GAATTAATACGACTCACTATAGTGGCTCAGATTGAACGCTGGGTTTAAGAGCTATGCTGGAAAC
gK129	GAATTAATACGACTCACTATAGGCTTGCTCTCGGGTGACGAGGTTTAAGAGCTATGCTGGAAAC
gK130	GAATTAATACGACTCACTATAGCAGTTCCCTACTCTCACATGGTTTAAGAGCTATGCTGGAAAC
gK131	GAATTAATACGACTCACTATAGCAATTTCACTGAGTCTCGGGGTTTAAGAGCTATGCTGGAAAC
gK132	GAATTAATACGACTCACTATAGGCAACGCGAAGAACCTTACCGTTTAAGAGCTATGCTGGAAAC
gK133	GAATTAATACGACTCACTATAGAGGCGTAGTCGATGGGAAACGTTTAAGAGCTATGCTGGAAAC
gK134	GAATTAATACGACTCACTATAGAAAACTCAAATGAATTGACGGTTTAAGAGCTATGCTGGAAAC
gK135	GAATTAATACGACTCACTATAGCTGACCACCTGTGTCGGTTTGTTTAAGAGCTATGCTGGAAAC
gK136	GAATTAATACGACTCACTATAGGCAACGCGAAGAACCTTACCGTTTAAGAGCTATGCTGGAAAC
gK137	GAATTAATACGACTCACTATAGAGGCGTAGTCGATGGGAAACGTTTAAGAGCTATGCTGGAAAC
gK138	GAATTAATACGACTCACTATAGAAAACTCAAATGAATTGACGGTTTAAGAGCTATGCTGGAAAC
gK139	GAATTAATACGACTCACTATAGCTGACCACCTGTGTCGGTTTGTTTAAGAGCTATGCTGGAAAC
gK140	GAATTAATACGACTCACTATAGTAAACCATGCACCGAAGCTGGTTTAAGAGCTATGCTGGAAAC
gK141	GAATTAATACGACTCACTATAGAAGCGACTAAGCGTACACGGGTTTAAGAGCTATGCTGGAAAC

## Sheet: sgRNAs for A. baumannii
Supplementary Data 1: sgRNA list
sgRNAs for A. baumannii	Sequence
gA1	GAATTAATACGACTCACTATAGTAGCTTGCTACTGGACCTAGGTTTAAGAGCTATGCTGGAAAC
gA2	GAATTAATACGACTCACTATAGGAGTATTTAGCCTTGGAGGAGTTTAAGAGCTATGCTGGAAAC
gA3	GAATTAATACGACTCACTATAGGTGTTTTAGTGGAACGCTCTGTTTAAGAGCTATGCTGGAAAC
gA4	GAATTAATACGACTCACTATAGGAGAGGATGATCCGCCACACGTTTAAGAGCTATGCTGGAAAC
gA5	GAATTAATACGACTCACTATAGTCTCTAAGCTTCAGTTACACGTTTAAGAGCTATGCTGGAAAC
gA6	GAATTAATACGACTCACTATAGGGCGGCGCTGTCTCCAGCAGGTTTAAGAGCTATGCTGGAAAC
gA7	GAATTAATACGACTCACTATAGAACGCGATAAGTAGACCGCCGTTTAAGAGCTATGCTGGAAAC
gA8	GAATTAATACGACTCACTATAGAATCGCGGATCAGAATGCCGGTTTAAGAGCTATGCTGGAAAC
gA9	GAATTAATACGACTCACTATAGTCATGGCTCAGATTGAACGCGTTTAAGAGCTATGCTGGAAAC
gA10	GAATTAATACGACTCACTATAGGAAAAGGGTTGCGCTCGTTGGTTTAAGAGCTATGCTGGAAAC
gA11	GAATTAATACGACTCACTATAGAGTGCATGTGGTGGATGCCTGTTTAAGAGCTATGCTGGAAAC
gA12	GAATTAATACGACTCACTATAGTAATAGCTCACTAGTCGAGTGTTTAAGAGCTATGCTGGAAAC
gA13	GAATTAATACGACTCACTATAGAAATCACGCGTAGAGTATAAGTTTAAGAGCTATGCTGGAAAC
gA14	GAATTAATACGACTCACTATAGAGATGTTGTCCCCCACTAATGTTTAAGAGCTATGCTGGAAAC
gA15	GAATTAATACGACTCACTATAGGGATAGTACTCATAGGTATTGTTTAAGAGCTATGCTGGAAAC
gA16	GAATTAATACGACTCACTATAGCCGGGTAGCTATGTTCGGAAGTTTAAGAGCTATGCTGGAAAC
gA17	GAATTAATACGACTCACTATAGTGTGTTGAGAAGCATGCTGGGTTTAAGAGCTATGCTGGAAAC
gA18	GAATTAATACGACTCACTATAGACACGCGGCATGGCTGGATCGTTTAAGAGCTATGCTGGAAAC
gA19	GAATTAATACGACTCACTATAGCATGAATACATAGTGTTGCAGTTTAAGAGCTATGCTGGAAAC
gA20	GAATTAATACGACTCACTATAGGAGATCTGGAGGAATACCGAGTTTAAGAGCTATGCTGGAAAC
gA21	GAATTAATACGACTCACTATAGAGACTAGGACGTTGATAGGTGTTTAAGAGCTATGCTGGAAAC
gA22	GAATTAATACGACTCACTATAGTTCCAGCGCCCACGGTAGATGTTTAAGAGCTATGCTGGAAAC
gA23	GAATTAATACGACTCACTATAGGCCATCGCTCAACGGATAAAGTTTAAGAGCTATGCTGGAAAC
gA24	GAATTAATACGACTCACTATAGATCGCATTACACAGAAGTAAGTTTAAGAGCTATGCTGGAAAC
gA25	GAATTAATACGACTCACTATAGTAGTTAATACCTAGAGATAGGTTTAAGAGCTATGCTGGAAAC
gA26	GAATTAATACGACTCACTATAGACTGCGTACCTTTTGTATAAGTTTAAGAGCTATGCTGGAAAC
gA27	GAATTAATACGACTCACTATAGGTTACGGCCGCCGTTTACTGGTTTAAGAGCTATGCTGGAAAC
gA28	GAATTAATACGACTCACTATAGTCTGCGGCTGTCGTCAGCTCGTTTAAGAGCTATGCTGGAAAC
gA29	GAATTAATACGACTCACTATAGCAGGGGATGACTTGTGGATAGTTTAAGAGCTATGCTGGAAAC
gA30	GAATTAATACGACTCACTATAGTAGGCTCATCTATTAGCGCAGTTTAAGAGCTATGCTGGAAAC
gA31	GAATTAATACGACTCACTATAGACACACCGCCCGTCACACCAGTTTAAGAGCTATGCTGGAAAC
gA32	GAATTAATACGACTCACTATAGATTAAGACTCGATTTCTCTAGTTTAAGAGCTATGCTGGAAAC
gA33	GAATTAATACGACTCACTATAGACAATCCAGACCGCCAGCTAGTTTAAGAGCTATGCTGGAAAC
gA34	GAATTAATACGACTCACTATAGGTGATATTCCCGTACACGAAGTTTAAGAGCTATGCTGGAAAC
gA35	GAATTAATACGACTCACTATAGACTCCTACGGGAGGCAGCAGGTTTAAGAGCTATGCTGGAAAC
gA36	GAATTAATACGACTCACTATAGTCCGGGACGAGGACCGTGTCGTTTAAGAGCTATGCTGGAAAC
gA37	GAATTAATACGACTCACTATAGGGAAAGTTTCTAGTATGTCAGTTTAAGAGCTATGCTGGAAAC
gA38	GAATTAATACGACTCACTATAGGATACTGGTGAGCTAGAGTAGTTTAAGAGCTATGCTGGAAAC
gA39	GAATTAATACGACTCACTATAGCTCGACCTGACCACCTGTGTGTTTAAGAGCTATGCTGGAAAC
gA40	GAATTAATACGACTCACTATAGTTAACTGAAGAGTTTGATCAGTTTAAGAGCTATGCTGGAAAC
gA41	GAATTAATACGACTCACTATAGTCTATTTCACTCCCCTCACAGTTTAAGAGCTATGCTGGAAAC
gA42	GAATTAATACGACTCACTATAGTGAAGCAGGTCCCAAGGGTAGTTTAAGAGCTATGCTGGAAAC
gA43	GAATTAATACGACTCACTATAGCTGCGCCACTAAAGCCTCAAGTTTAAGAGCTATGCTGGAAAC
gA44	GAATTAATACGACTCACTATAGCATGTATCTTAGGCAAATCCGTTTAAGAGCTATGCTGGAAAC
gA45	GAATTAATACGACTCACTATAGAAACACGAAAGTGGACGTATGTTTAAGAGCTATGCTGGAAAC
gA46	GAATTAATACGACTCACTATAGCGCACAAGCGGTGGAGCATGGTTTAAGAGCTATGCTGGAAAC
gA47	GAATTAATACGACTCACTATAGTTCATATCGACGGCGGTGTTGTTTAAGAGCTATGCTGGAAAC
gA48	GAATTAATACGACTCACTATAGATTATGCCATTCGTGCAGGTGTTTAAGAGCTATGCTGGAAAC
gA49	GAATTAATACGACTCACTATAGGCGAGACCCACAAGTCGAGCGTTTAAGAGCTATGCTGGAAAC
gA50	GAATTAATACGACTCACTATAGCAGAGGGTGCGAGCGTTAATGTTTAAGAGCTATGCTGGAAAC
gA51	GAATTAATACGACTCACTATAGTCAGATTGAACGCTGGCGGCGTTTAAGAGCTATGCTGGAAAC
gA52	GAATTAATACGACTCACTATAGTCCAGCCGCAGGTTCCCCTAGTTTAAGAGCTATGCTGGAAAC
gA53	GAATTAATACGACTCACTATAGGACGTGAGTAACGACAAAACGTTTAAGAGCTATGCTGGAAAC
gA54	GAATTAATACGACTCACTATAGATACTTTGTATACGTGGTAGGTTTAAGAGCTATGCTGGAAAC
gA55	GAATTAATACGACTCACTATAGTGAAACATCTCAGTACCCTTGTTTAAGAGCTATGCTGGAAAC
gA56	GAATTAATACGACTCACTATAGAGCTCGTGTCGTGAGATGTTGTTTAAGAGCTATGCTGGAAAC
gA57	GAATTAATACGACTCACTATAGGGGAAATCTTATCTTGAGGTGTTTAAGAGCTATGCTGGAAAC
gA58	GAATTAATACGACTCACTATAGTGGTTCACTATCGGTCAGTCGTTTAAGAGCTATGCTGGAAAC
gA59	GAATTAATACGACTCACTATAGTTCAGACATCTCCGGATCAAGTTTAAGAGCTATGCTGGAAAC
gA60	GAATTAATACGACTCACTATAGGGGCGGTGTGTACAAGGCCCGTTTAAGAGCTATGCTGGAAAC
gA61	GAATTAATACGACTCACTATAGGGGGAGAACCAGCTATCACCGTTTAAGAGCTATGCTGGAAAC
gA62	GAATTAATACGACTCACTATAGGTGAAGATGCAGTGTACCCGGTTTAAGAGCTATGCTGGAAAC
gA63	GAATTAATACGACTCACTATAGGGATACTGCCAGTGACAAACGTTTAAGAGCTATGCTGGAAAC
gA64	GAATTAATACGACTCACTATAGGCCTCACGAGCAATTAGTATGTTTAAGAGCTATGCTGGAAAC
gA65	GAATTAATACGACTCACTATAGCTCCTCCTAAAGAGTAACGGGTTTAAGAGCTATGCTGGAAAC
gA66	GAATTAATACGACTCACTATAGGTGGTTGATGCCATGCTTCCGTTTAAGAGCTATGCTGGAAAC
gA67	GAATTAATACGACTCACTATAGAGGTAGCGAAATTCCTTGTCGTTTAAGAGCTATGCTGGAAAC
gA68	GAATTAATACGACTCACTATAGCTTAGGAATCTGCCTATTAGGTTTAAGAGCTATGCTGGAAAC
gA69	GAATTAATACGACTCACTATAGCTGGGAAGTGCGAACGTAGAGTTTAAGAGCTATGCTGGAAAC
gA70	GAATTAATACGACTCACTATAGGTGTCTCAGTCCCAGTGTGGGTTTAAGAGCTATGCTGGAAAC
gA71	GAATTAATACGACTCACTATAGTATTTCAAGGACGGCTCCACGTTTAAGAGCTATGCTGGAAAC
gA72	GAATTAATACGACTCACTATAGGGCATAGACAGCTAGGAGGTGTTTAAGAGCTATGCTGGAAAC
gA73	GAATTAATACGACTCACTATAGAAGCACTTTAAGCGAGGAGGGTTTAAGAGCTATGCTGGAAAC
gA74	GAATTAATACGACTCACTATAGAGAACTCTGCTGAAGGAACTGTTTAAGAGCTATGCTGGAAAC
gA75	GAATTAATACGACTCACTATAGACCACGGTGTGGCCGATGACGTTTAAGAGCTATGCTGGAAAC
gA76	GAATTAATACGACTCACTATAGAGCGTCAGTATTAGGCCAGAGTTTAAGAGCTATGCTGGAAAC
gA77	GAATTAATACGACTCACTATAGAAACCTTGTCTGAATATGGGGTTTAAGAGCTATGCTGGAAAC
gA78	GAATTAATACGACTCACTATAGCTAATACCGCATACGTCCTAGTTTAAGAGCTATGCTGGAAAC
gA79	GAATTAATACGACTCACTATAGAGTTCGGTCCCTATCTACCGGTTTAAGAGCTATGCTGGAAAC
gA80	GAATTAATACGACTCACTATAGACTCCAATCCGGACTACGATGTTTAAGAGCTATGCTGGAAAC
gA81	GAATTAATACGACTCACTATAGCACCCAGCCCCGATTAACGTGTTTAAGAGCTATGCTGGAAAC
gA82	GAATTAATACGACTCACTATAGTTGCATCGGTTTGGTAAGTCGTTTAAGAGCTATGCTGGAAAC
gA83	GAATTAATACGACTCACTATAGGCCTGCGCGGAAGATGTAACGTTTAAGAGCTATGCTGGAAAC
gA84	GAATTAATACGACTCACTATAGAATAAACAGTTGCAGCGGCCGTTTAAGAGCTATGCTGGAAAC
gA85	GAATTAATACGACTCACTATAGTTAACACATGCAAGTCGAGCGTTTAAGAGCTATGCTGGAAAC
gA86	GAATTAATACGACTCACTATAGTGGACGAACCTCTGGTGTACGTTTAAGAGCTATGCTGGAAAC
gA87	GAATTAATACGACTCACTATAGTTGTCCAGGTGAAAGGATGTGTTTAAGAGCTATGCTGGAAAC
gA88	GAATTAATACGACTCACTATAGGTAGCGAGGTTAACCGTATAGTTTAAGAGCTATGCTGGAAAC
gA89	GAATTAATACGACTCACTATAGCTACAGATCGTCGCCTTGGTGTTTAAGAGCTATGCTGGAAAC
gA90	GAATTAATACGACTCACTATAGGCTGCTGGCACAGAGTTAGCGTTTAAGAGCTATGCTGGAAAC
gA91	GAATTAATACGACTCACTATAGGATTGTTTTCCTCTTGACTAGTTTAAGAGCTATGCTGGAAAC
gA92	GAATTAATACGACTCACTATAGCAGGTGGTTCACTCTTGCTAGTTTAAGAGCTATGCTGGAAAC
gA93	GAATTAATACGACTCACTATAGTGCAATTCCCAAGTTAAGCTGTTTAAGAGCTATGCTGGAAAC
gA94	GAATTAATACGACTCACTATAGTTGATCGAAGCCCCAGTAAAGTTTAAGAGCTATGCTGGAAAC
gA95	GAATTAATACGACTCACTATAGTTACTTGCCAGCATTTCGGAGTTTAAGAGCTATGCTGGAAAC
gA96	GAATTAATACGACTCACTATAGTAGAACGTCGTGAGACAGTTGTTTAAGAGCTATGCTGGAAAC
gA97	GAATTAATACGACTCACTATAGCGATTTCACTGAGCCTCTGCGTTTAAGAGCTATGCTGGAAAC
gA98	GAATTAATACGACTCACTATAGTTCATCGCCTCTGACTGCCAGTTTAAGAGCTATGCTGGAAAC
gA99	GAATTAATACGACTCACTATAGGCCTTCGGGAATCTAGATACGTTTAAGAGCTATGCTGGAAAC
gA100	GAATTAATACGACTCACTATAGCTGGGTATAGACCCGAAACCGTTTAAGAGCTATGCTGGAAAC
gA101	GAATTAATACGACTCACTATAGCGCCTCGGACGAATACCATAGTTTAAGAGCTATGCTGGAAAC
gA102	GAATTAATACGACTCACTATAGTAGTATGTCAAGGCCAGGTAGTTTAAGAGCTATGCTGGAAAC
gA103	GAATTAATACGACTCACTATAGGCAGTTAGGCTAGCTACTTCGTTTAAGAGCTATGCTGGAAAC
gA104	GAATTAATACGACTCACTATAGTGTGACGGGCGGTGTGTACAGTTTAAGAGCTATGCTGGAAAC
gA105	GAATTAATACGACTCACTATAGGCCTCCCCGGAGCTTTTCGCGTTTAAGAGCTATGCTGGAAAC
gA106	GAATTAATACGACTCACTATAGGTGGGCGCTGGAAATTTGAGGTTTAAGAGCTATGCTGGAAAC
gA107	GAATTAATACGACTCACTATAGATGGCTCAGATTGAACGCTGGTTTAAGAGCTATGCTGGAAAC
gA108	GAATTAATACGACTCACTATAGTGATCAAACTCTTCAGTTAAGTTTAAGAGCTATGCTGGAAAC
gA109	GAATTAATACGACTCACTATAGTGGCTCAGATTGAACGCTGGGTTTAAGAGCTATGCTGGAAAC
gA110	GAATTAATACGACTCACTATAGCTTTTCAACGACAGTGGGTTGTTTAAGAGCTATGCTGGAAAC
gA111	GAATTAATACGACTCACTATAGGTGGATGCCTTGGCAGTCAGGTTTAAGAGCTATGCTGGAAAC
gA112	GAATTAATACGACTCACTATAGCTCCTACGGGAGGCAGCAGTGTTTAAGAGCTATGCTGGAAAC
gA113	GAATTAATACGACTCACTATAGGAGTTCGGGAAGGGATCAGGGTTTAAGAGCTATGCTGGAAAC
