# Supplementary material for: Droplet-based high-throughput single microbe RNA sequencing by smRandom-seq
Source: Nat Commun. 2023 Aug 23;14:5130. doi: 10.1038/s41467-023-40137-9 (PMC10447461; doi:10.1038/s41467-023-40137-9)
Supplement: Supplementary file 5 — Supplementary Data 2 [file 41467_2023_40137_MOESM5_ESM.xlsx]

## Sheet: Sheet1
Supplementary Data 2: Summary of experiments.
Figures	Experiment	Library Name	Cell Types	Number of Identified Cells	Threshold for Cell Quality Control	Number of filtered Cells	Total Number of Raw Reads (M)	Mean Total Raw Reads Per Cell (above UMI threshold) (K)	Total Number of Mapped Reads (M)	Mean Total Mapped Reads Per Cell (above UMI threshold)	Median UMI count	Median mRNA UMI count	Median rRNA UMI count	Median gene count
2a, b	Species-mixture	EcoBsu	E. coli	202	/	/	17.6	48.62	2.88	7956	1785	1583	1122	429
			B. subtilis	45	/	/					6564	5300	259	1249
2c	Multiple species	Eco	E. coli	5001	100<UMI & UMI<1000	4647	40.8585	5.07201	8.41685	1044.83	428	/	/	225
		Aba	A. baumannii	1105	100<UMI & UMI<1000	1071	80.0206	30.7443	7.73799	2972.98	307	/	/	204
		Kpn	K. pneumoniae	1127	100<UMI & UMI<1800	1079	76.3708	32.1876	7.59126	3199.45	610	/	/	321
		Pae	P. aeruginosa	2973	100<UMI & UMI<1000	2875	76.918	15.6164	11.6223	2359.64	324	/	/	245
		Sau	S. aureus	1989	100<UMI & UMI<2000	1802	73.2391	29.9241	8.52504	3483.17	393	/	/	206
2d, e, f	Comparision of control and rRNA-depletion	Eco-morecell	E. coli	7645	/	/	42.2473	3.31787	8.41685	661.013	332	247	78	192
		Eco-rRNAdel	E. coli	7645	/	/	42.2473	2.67841	25.177	1596.19	685	634	31	374
2g, h, i	Performance after rRNA-depletion	Eco-rRNAdel-deep	E. coli	7645	/	/	519.632	46.0163	265.11	22548	2679.5	/	/	1045
2k	Batch effect	Eco-batch1	E. coli	1000	/	/	24.83	5.7435	2.28135	527.706	307	/	/	137
		Eco-batch2	E. coli	1000	/	/	29.39	6.79829	2.60888	603.469	344	/	/	144
3	CIP-treated	Eco-CIP-0h	E. coli	1000	100<UMI & UMI<3000	771	73.1649	16.924	45.0549	10421.8	2188	/	/	780
		Eco-CIP-1h	E. coli	1000	100<UMI & UMI<2500	850	77.2055	23.8985	17.6801	5472.75	1518	/	/	643
		Eco-CIP-2h	E. coli	1000	100<UMI & UMI<1500	950	68.8693	22.8535	12.4034	4115.92	722	/	/	306
		Eco-CIP-4h	E. coli	1000	100<UMI & UMI<1000	949	66.6687	25.0673	7.82024	2940.4	465	/	/	201
4	H-AMP-treated	Eco-H-AMP-0h	E. coli	851	300<UMI & UMI<3000	831	14.5287	6.61	3.44958	1569.43	1077	/	/	529
		Eco-H-AMP-1h	E. coli	1157	300<UMI & UMI<3000	1094	26.1514	9.536	4.87102	1776.2	1422	/	/	586
		Eco-H-AMP-2h	E. coli	2043	300<UMI & UMI<3000	716	29.4483	19.15	3.08961	2009.15	813	/	/	255
		Eco-H-AMP-4h	E. coli	885	300<UMI & UMI<3000	216	25.1117	14.198	3.44958	1950.37	619	/	/	293
