# Supplementary material for: Droplet-based high-throughput single microbe RNA sequencing by smRandom-seq
Source: Nat Commun. 2023 Aug 23;14:5130. doi: 10.1038/s41467-023-40137-9 (PMC10447461; doi:10.1038/s41467-023-40137-9)
Supplement: Supplementary file 7 — Source data [file 41467_2023_40137_MOESM7_ESM.xlsx]

## Sheet: Figure 2a
Figure 2a	UMI count per cell bB. subtilisrcode in the mixture.
		E. coli UMI count	B. subtilis UMI count	Species
		9	4641	B. subtilis
		12	8522	B. subtilis
		12	5228	B. subtilis
		13	4920	B. subtilis
		18	5112	B. subtilis
		20	6024	B. subtilis
		20	6488	B. subtilis
		20	6125	B. subtilis
		21	6432	B. subtilis
		23	8328	B. subtilis
		23	6313	B. subtilis
		23	5856	B. subtilis
		23	5053	B. subtilis
		24	8818	B. subtilis
		24	5663	B. subtilis
		24	9396	B. subtilis
		24	8169	B. subtilis
		25	6168	B. subtilis
		26	4362	B. subtilis
		27	9252	B. subtilis
		27	5898	B. subtilis
		27	4809	B. subtilis
		27	4098	B. subtilis
		27	6996	B. subtilis
		30	7875	B. subtilis
		30	5222	B. subtilis
		30	16485	B. subtilis
		30	9645	B. subtilis
		30	7760	B. subtilis
		32	9278	B. subtilis
		33	6018	B. subtilis
		34	10966	B. subtilis
		34	5046	B. subtilis
		34	9874	B. subtilis
		36	6433	B. subtilis
		36	7970	B. subtilis
		40	8626	B. subtilis
		40	6975	B. subtilis
		40	7168	B. subtilis
		41	11688	B. subtilis
		43	5311	B. subtilis
		43	6640	B. subtilis
		45	12329	B. subtilis
		46	12401	B. subtilis
		47	11191	B. subtilis
		2300	10	E. coli
		2124	11	E. coli
		636	12	E. coli
		934	12	E. coli
		1807	12	E. coli
		2281	12	E. coli
		812	13	E. coli
		2030	13	E. coli
		2115	13	E. coli
		2126	13	E. coli
		2251	13	E. coli
		515	14	E. coli
		745	14	E. coli
		2795	14	E. coli
		662	15	E. coli
		696	15	E. coli
		802	15	E. coli
		2648	15	E. coli
		4394	15	E. coli
		2411	16	E. coli
		601	17	E. coli
		782	17	E. coli
		882	17	E. coli
		925	17	E. coli
		1072	17	E. coli
		2599	17	E. coli
		3576	17	E. coli
		708	18	E. coli
		1631	18	E. coli
		2101	18	E. coli
		2641	18	E. coli
		4417	18	E. coli
		5826	18	E. coli
		536	19	E. coli
		886	19	E. coli
		1170	19	E. coli
		4133	19	E. coli
		4829	19	E. coli
		5070	19	E. coli
		627	20	E. coli
		676	20	E. coli
		1070	20	E. coli
		1229	20	E. coli
		2645	20	E. coli
		2761	20	E. coli
		4327	20	E. coli
		422	21	E. coli
		842	21	E. coli
		1044	21	E. coli
		1120	21	E. coli
		2127	21	E. coli
		2449	21	E. coli
		2584	21	E. coli
		2911	21	E. coli
		3606	21	E. coli
		691	22	E. coli
		1200	22	E. coli
		1220	22	E. coli
		1658	22	E. coli
		1734	22	E. coli
		2804	22	E. coli
		3508	22	E. coli
		4994	22	E. coli
		925	23	E. coli
		969	23	E. coli
		3718	23	E. coli
		590	24	E. coli
		899	24	E. coli
		1160	24	E. coli
		1304	24	E. coli
		1622	24	E. coli
		2615	24	E. coli
		3705	24	E. coli
		5033	24	E. coli
		5722	24	E. coli
		806	25	E. coli
		1202	25	E. coli
		1208	25	E. coli
		1331	25	E. coli
		1355	25	E. coli
		1511	25	E. coli
		2747	25	E. coli
		3431	25	E. coli
		3836	25	E. coli
		4065	25	E. coli
		5306	25	E. coli
		5420	25	E. coli
		805	26	E. coli
		1043	26	E. coli
		1051	26	E. coli
		1088	26	E. coli
		1274	26	E. coli
		2199	26	E. coli
		2386	26	E. coli
		2840	26	E. coli
		3327	26	E. coli
		5973	26	E. coli
		1170	27	E. coli
		3219	27	E. coli
		5407	27	E. coli
		686	28	E. coli
		722	28	E. coli
		894	28	E. coli
		1044	28	E. coli
		1093	28	E. coli
		1133	28	E. coli
		1702	28	E. coli
		2632	28	E. coli
		3729	28	E. coli
		3982	28	E. coli
		4753	28	E. coli
		1137	29	E. coli
		1167	29	E. coli
		1208	29	E. coli
		1242	29	E. coli
		1320	29	E. coli
		2578	29	E. coli
		3661	29	E. coli
		4667	29	E. coli
		4759	29	E. coli
		5109	29	E. coli
		953	30	E. coli
		1032	30	E. coli
		1708	30	E. coli
		2469	30	E. coli
		3839	30	E. coli
		4594	30	E. coli
		938	31	E. coli
		1004	31	E. coli
		1044	31	E. coli
		1136	31	E. coli
		1218	31	E. coli
		2442	31	E. coli
		5265	31	E. coli
		5404	31	E. coli
		1928	32	E. coli
		1983	32	E. coli
		3255	32	E. coli
		6106	32	E. coli
		880	33	E. coli
		932	33	E. coli
		1097	33	E. coli
		1162	33	E. coli
		1221	33	E. coli
		1462	33	E. coli
		4122	33	E. coli
		1265	34	E. coli
		1519	34	E. coli
		2980	34	E. coli
		4770	34	E. coli
		4921	34	E. coli
		859	35	E. coli
		1113	35	E. coli
		1258	35	E. coli
		1313	35	E. coli
		1323	35	E. coli
		1983	35	E. coli
		6311	35	E. coli
		587	36	E. coli
		745	36	E. coli
		959	36	E. coli
		1191	36	E. coli
		1297	36	E. coli
		1389	36	E. coli
		2688	36	E. coli
		3536	36	E. coli
		1259	37	E. coli
		3121	37	E. coli
		1612	38	E. coli
		1939	38	E. coli
		3931	38	E. coli
		5022	38	E. coli
		5623	38	E. coli
		6597	38	E. coli
		762	39	E. coli
		2167	39	E. coli
		6166	39	E. coli
		4728	40	E. coli
		6160	40	E. coli
		1203	41	E. coli
		1566	41	E. coli
		4846	41	E. coli
		6121	41	E. coli
		1187	42	E. coli
		1822	42	E. coli
		1859	43	E. coli
		2932	43	E. coli
		4341	44	E. coli
		1305	45	E. coli
		6739	45	E. coli
		3500	47	E. coli
		1012	48	E. coli
		5659	49	E. coli
		1449	50	E. coli
		1612	50	E. coli
		1906	50	E. coli
		2278	55	E. coli
		5371	56	E. coli
		5556	61	E. coli
		1234	62	E. coli
		3839	96	E. coli
		1762	187	E. coli
		501	3060	Mixed
		876	5169	Mixed
		2718	5513	Mixed
		7325	11811	Mixed

## Sheet: Figure 2b
Figure 2b	Species specificity of UMI in the mixture.
		Species	UMI proportion
		E. coli	0.995671
		E. coli	0.994848
		E. coli	0.981481
		E. coli	0.987315
		E. coli	0.993403
		E. coli	0.994767
		E. coli	0.984242
		E. coli	0.993637
		E. coli	0.993891
		E. coli	0.993922
		E. coli	0.994258
		E. coli	0.973535
		E. coli	0.981555
		E. coli	0.995016
		E. coli	0.977843
		E. coli	0.978903
		E. coli	0.98164
		E. coli	0.994367
		E. coli	0.996598
		E. coli	0.993407
		E. coli	0.972492
		E. coli	0.978723
		E. coli	0.98109
		E. coli	0.981953
		E. coli	0.984389
		E. coli	0.993502
		E. coli	0.995269
		E. coli	0.975207
		E. coli	0.989084
		E. coli	0.991505
		E. coli	0.993231
		E. coli	0.995941
		E. coli	0.99692
		E. coli	0.965766
		E. coli	0.979006
		E. coli	0.98402
		E. coli	0.995424
		E. coli	0.996081
		E. coli	0.996266
		E. coli	0.969088
		E. coli	0.971264
		E. coli	0.981651
		E. coli	0.983987
		E. coli	0.992495
		E. coli	0.992808
		E. coli	0.995399
		E. coli	0.952596
		E. coli	0.975666
		E. coli	0.980282
		E. coli	0.981595
		E. coli	0.990223
		E. coli	0.991498
		E. coli	0.991939
		E. coli	0.992838
		E. coli	0.99421
		E. coli	0.969144
		E. coli	0.981997
		E. coli	0.982287
		E. coli	0.986905
		E. coli	0.987472
		E. coli	0.992215
		E. coli	0.993768
		E. coli	0.995614
		E. coli	0.975738
		E. coli	0.976815
		E. coli	0.993852
		E. coli	0.960912
		E. coli	0.973998
		E. coli	0.97973
		E. coli	0.981928
		E. coli	0.985419
		E. coli	0.990906
		E. coli	0.993564
		E. coli	0.995254
		E. coli	0.995823
		E. coli	0.969916
		E. coli	0.979625
		E. coli	0.979724
		E. coli	0.981563
		E. coli	0.981884
		E. coli	0.983724
		E. coli	0.990981
		E. coli	0.992766
		E. coli	0.993525
		E. coli	0.993888
		E. coli	0.99531
		E. coli	0.995409
		E. coli	0.968712
		E. coli	0.975678
		E. coli	0.975859
		E. coli	0.976661
		E. coli	0.98
		E. coli	0.988315
		E. coli	0.989221
		E. coli	0.990928
		E. coli	0.992246
		E. coli	0.995666
		E. coli	0.977444
		E. coli	0.991682
		E. coli	0.995031
		E. coli	0.960784
		E. coli	0.962667
		E. coli	0.969631
		E. coli	0.973881
		E. coli	0.975022
		E. coli	0.975883
		E. coli	0.983815
		E. coli	0.989474
		E. coli	0.992547
		E. coli	0.993017
		E. coli	0.994143
		E. coli	0.975129
		E. coli	0.975753
		E. coli	0.976556
		E. coli	0.977183
		E. coli	0.978503
		E. coli	0.988876
		E. coli	0.992141
		E. coli	0.993825
		E. coli	0.993943
		E. coli	0.994356
		E. coli	0.969481
		E. coli	0.971751
		E. coli	0.982739
		E. coli	0.987995
		E. coli	0.992246
		E. coli	0.993512
		E. coli	0.968008
		E. coli	0.970048
		E. coli	0.971163
		E. coli	0.973436
		E. coli	0.97518
		E. coli	0.987465
		E. coli	0.994147
		E. coli	0.994296
		E. coli	0.983673
		E. coli	0.984119
		E. coli	0.990265
		E. coli	0.994787
		E. coli	0.963855
		E. coli	0.965803
		E. coli	0.970796
		E. coli	0.972385
		E. coli	0.973684
		E. coli	0.977926
		E. coli	0.992058
		E. coli	0.973826
		E. coli	0.978107
		E. coli	0.988719
		E. coli	0.992923
		E. coli	0.993138
		E. coli	0.96085
		E. coli	0.969512
		E. coli	0.972931
		E. coli	0.974036
		E. coli	0.974227
		E. coli	0.982656
		E. coli	0.994485
		E. coli	0.942215
		E. coli	0.953905
		E. coli	0.963819
		E. coli	0.97066
		E. coli	0.972993
		E. coli	0.974737
		E. coli	0.986784
		E. coli	0.989922
		E. coli	0.971451
		E. coli	0.988284
		E. coli	0.97697
		E. coli	0.980779
		E. coli	0.990426
		E. coli	0.99249
		E. coli	0.993287
		E. coli	0.994273
		E. coli	0.951311
		E. coli	0.982321
		E. coli	0.993715
		E. coli	0.991611
		E. coli	0.993548
		E. coli	0.967042
		E. coli	0.974487
		E. coli	0.99161
		E. coli	0.993346
		E. coli	0.965826
		E. coli	0.977468
		E. coli	0.977392
		E. coli	0.985546
		E. coli	0.989966
		E. coli	0.966667
		E. coli	0.993367
		E. coli	0.986749
		E. coli	0.954717
		E. coli	0.991416
		E. coli	0.966644
		E. coli	0.969916
		E. coli	0.974438
		E. coli	0.976425
		E. coli	0.989681
		E. coli	0.98914
		E. coli	0.95216
		E. coli	0.975604
		E. coli	0.904053
		B. subtilis	0.998065
		B. subtilis	0.998594
		B. subtilis	0.99771
		B. subtilis	0.997365
		B. subtilis	0.996491
		B. subtilis	0.996691
		B. subtilis	0.996927
		B. subtilis	0.996745
		B. subtilis	0.996746
		B. subtilis	0.997246
		B. subtilis	0.99637
		B. subtilis	0.996088
		B. subtilis	0.995469
		B. subtilis	0.997286
		B. subtilis	0.99578
		B. subtilis	0.997452
		B. subtilis	0.997071
		B. subtilis	0.995963
		B. subtilis	0.994075
		B. subtilis	0.99709
		B. subtilis	0.995443
		B. subtilis	0.994417
		B. subtilis	0.993455
		B. subtilis	0.996155
		B. subtilis	0.996205
		B. subtilis	0.994288
		B. subtilis	0.998183
		B. subtilis	0.996899
		B. subtilis	0.996149
		B. subtilis	0.996563
		B. subtilis	0.994546
		B. subtilis	0.996909
		B. subtilis	0.993307
		B. subtilis	0.996568
		B. subtilis	0.994435
		B. subtilis	0.995503
		B. subtilis	0.995384
		B. subtilis	0.994298
		B. subtilis	0.994451
		B. subtilis	0.996504
		B. subtilis	0.991969
		B. subtilis	0.993566
		B. subtilis	0.996363
		B. subtilis	0.996304
		B. subtilis	0.995818

## Sheet: Figure 2c
Figure 2c	Distribution of detected genes of different bacterial species.
	Species	UMI count	Gene count
	S. aureus	1960	626
	S. aureus	1981	615
	S. aureus	1984	599
	S. aureus	1890	598
	S. aureus	1963	598
	S. aureus	1788	596
	S. aureus	1819	595
	S. aureus	1903	589
	S. aureus	1765	580
	S. aureus	1992	580
	S. aureus	1911	579
	S. aureus	1888	578
	S. aureus	1780	573
	S. aureus	1784	573
	S. aureus	1973	572
	S. aureus	1693	571
	S. aureus	1973	571
	S. aureus	1654	567
	S. aureus	1897	565
	S. aureus	1775	559
	S. aureus	1699	556
	S. aureus	1703	554
	S. aureus	1578	554
	S. aureus	1863	549
	S. aureus	1708	549
	S. aureus	1672	549
	S. aureus	1751	548
	S. aureus	1666	548
	S. aureus	1908	545
	S. aureus	1565	544
	S. aureus	1720	543
	S. aureus	1868	541
	S. aureus	1574	541
	S. aureus	1820	541
	S. aureus	1609	540
	S. aureus	1545	539
	S. aureus	1839	538
	S. aureus	1978	536
	S. aureus	1767	536
	S. aureus	1696	533
	S. aureus	1697	533
	S. aureus	1663	532
	S. aureus	1681	531
	S. aureus	1836	531
	S. aureus	1591	530
	S. aureus	1743	528
	S. aureus	1687	528
	S. aureus	1526	527
	S. aureus	1806	527
	S. aureus	1863	527
	S. aureus	1428	524
	S. aureus	1648	523
	S. aureus	1586	518
	S. aureus	1823	517
	S. aureus	1951	517
	S. aureus	1963	516
	S. aureus	1769	515
	S. aureus	1648	514
	S. aureus	1789	513
	S. aureus	1407	513
	S. aureus	1435	513
	S. aureus	1829	512
	S. aureus	1429	512
	S. aureus	1952	511
	S. aureus	1476	509
	S. aureus	1717	508
	S. aureus	1689	507
	S. aureus	1813	504
	S. aureus	1459	503
	S. aureus	1415	502
	S. aureus	1716	501
	S. aureus	1559	501
	S. aureus	1332	500
	S. aureus	1383	500
	S. aureus	1336	499
	S. aureus	1599	497
	S. aureus	1767	497
	S. aureus	1479	497
	S. aureus	1393	496
	S. aureus	1768	496
	S. aureus	1774	495
	S. aureus	1543	495
	S. aureus	1328	494
	S. aureus	1788	491
	S. aureus	1379	488
	S. aureus	1616	488
	S. aureus	1504	487
	S. aureus	1423	486
	S. aureus	1430	486
	S. aureus	1320	486
	S. aureus	1553	486
	S. aureus	1899	485
	S. aureus	1619	482
	S. aureus	1520	481
	S. aureus	1262	481
	S. aureus	1618	480
	S. aureus	1439	480
	S. aureus	1327	480
	S. aureus	1174	479
	S. aureus	1375	478
	S. aureus	1453	477
	S. aureus	1437	476
	S. aureus	1179	476
	S. aureus	1210	475
	S. aureus	1273	475
	S. aureus	1476	474
	S. aureus	1541	474
	S. aureus	1540	474
	S. aureus	1331	473
	S. aureus	1642	473
	S. aureus	1226	473
	S. aureus	1507	473
	S. aureus	1507	471
	S. aureus	1768	470
	S. aureus	1333	470
	S. aureus	1701	470
	S. aureus	1328	468
	S. aureus	1564	466
	S. aureus	1269	463
	S. aureus	1226	463
	S. aureus	1660	462
	S. aureus	1353	461
	S. aureus	1265	459
	S. aureus	1275	457
	S. aureus	1379	457
	S. aureus	1169	457
	S. aureus	1245	456
	S. aureus	1155	456
	S. aureus	1565	455
	S. aureus	1258	454
	S. aureus	1633	453
	S. aureus	1186	453
	S. aureus	1181	452
	S. aureus	1111	452
	S. aureus	1195	452
	S. aureus	1617	452
	S. aureus	1106	451
	S. aureus	1190	451
	S. aureus	1154	451
	S. aureus	1125	451
	S. aureus	1370	451
	S. aureus	1225	451
	S. aureus	1228	449
	S. aureus	1087	449
	S. aureus	1252	449
	S. aureus	1602	449
	S. aureus	1109	447
	S. aureus	1189	445
	S. aureus	1527	445
	S. aureus	1206	445
	S. aureus	1262	445
	S. aureus	978	444
	S. aureus	1373	442
	S. aureus	1074	442
	S. aureus	1130	441
	S. aureus	1399	439
	S. aureus	1431	439
	S. aureus	1092	438
	S. aureus	1189	438
	S. aureus	1148	437
	S. aureus	1163	435
	S. aureus	1313	433
	S. aureus	1152	431
	S. aureus	1091	431
	S. aureus	1551	430
	S. aureus	1157	429
	S. aureus	1394	428
	S. aureus	1085	428
	S. aureus	1139	427
	S. aureus	1028	427
	S. aureus	1071	426
	S. aureus	1384	425
	S. aureus	1104	425
	S. aureus	1218	424
	S. aureus	1226	424
	S. aureus	1361	424
	S. aureus	1343	423
	S. aureus	1004	423
	S. aureus	1152	422
	S. aureus	999	421
	S. aureus	1246	421
	S. aureus	1039	420
	S. aureus	1134	420
	S. aureus	1062	420
	S. aureus	1055	419
	S. aureus	1124	419
	S. aureus	1016	419
	S. aureus	1088	419
	S. aureus	1042	417
	S. aureus	1077	417
	S. aureus	1069	416
	S. aureus	1109	415
	S. aureus	1052	415
	S. aureus	1210	414
	S. aureus	1001	413
	S. aureus	1180	412
	S. aureus	1311	412
	S. aureus	1299	412
	S. aureus	1100	412
	S. aureus	1016	411
	S. aureus	1077	411
	S. aureus	1044	411
	S. aureus	1274	411
	S. aureus	1000	409
	S. aureus	953	409
	S. aureus	1111	408
	S. aureus	969	408
	S. aureus	1248	408
	S. aureus	1001	406
	S. aureus	1119	405
	S. aureus	1171	405
	S. aureus	1196	405
	S. aureus	1338	404
	S. aureus	1002	403
	S. aureus	1242	403
	S. aureus	1107	403
	S. aureus	936	402
	S. aureus	1186	401
	S. aureus	972	401
	S. aureus	1046	401
	S. aureus	1108	400
	S. aureus	1240	399
	S. aureus	1016	398
	S. aureus	1102	397
	S. aureus	956	397
	S. aureus	995	397
	S. aureus	1334	396
	S. aureus	1227	396
	S. aureus	1013	395
	S. aureus	970	395
	S. aureus	1238	395
	S. aureus	956	395
	S. aureus	1235	394
	S. aureus	1008	394
	S. aureus	1515	393
	S. aureus	998	392
	S. aureus	998	392
	S. aureus	1170	392
	S. aureus	999	392
	S. aureus	1078	391
	S. aureus	988	391
	S. aureus	983	390
	S. aureus	993	389
	S. aureus	951	389
	S. aureus	944	388
	S. aureus	955	388
	S. aureus	1015	388
	S. aureus	971	387
	S. aureus	1075	387
	S. aureus	1158	387
	S. aureus	1070	386
	S. aureus	922	386
	S. aureus	998	385
	S. aureus	899	382
	S. aureus	1031	382
	S. aureus	929	381
	S. aureus	938	381
	S. aureus	1147	380
	S. aureus	876	379
	S. aureus	1109	379
	S. aureus	970	378
	S. aureus	949	378
	S. aureus	866	376
	S. aureus	1087	376
	S. aureus	897	375
	S. aureus	903	375
	S. aureus	804	374
	S. aureus	891	374
	S. aureus	1012	374
	S. aureus	902	373
	S. aureus	980	373
	S. aureus	901	372
	S. aureus	986	371
	S. aureus	813	371
	S. aureus	903	370
	S. aureus	809	370
	S. aureus	854	370
	S. aureus	805	370
	S. aureus	998	369
	S. aureus	861	369
	S. aureus	907	369
	S. aureus	846	368
	S. aureus	944	368
	S. aureus	878	368
	S. aureus	890	368
	S. aureus	849	367
	S. aureus	922	366
	S. aureus	963	366
	S. aureus	852	366
	S. aureus	795	365
	S. aureus	865	365
	S. aureus	820	365
	S. aureus	1075	365
	S. aureus	923	364
	S. aureus	869	364
	S. aureus	893	364
	S. aureus	943	364
	S. aureus	1071	363
	S. aureus	902	363
	S. aureus	839	363
	S. aureus	951	362
	S. aureus	730	362
	S. aureus	801	362
	S. aureus	868	361
	S. aureus	870	361
	S. aureus	843	360
	S. aureus	925	360
	S. aureus	1001	359
	S. aureus	891	359
	S. aureus	834	358
	S. aureus	846	357
	S. aureus	1175	357
	S. aureus	759	357
	S. aureus	922	357
	S. aureus	890	356
	S. aureus	931	355
	S. aureus	1138	355
	S. aureus	796	355
	S. aureus	923	355
	S. aureus	887	355
	S. aureus	835	354
	S. aureus	1082	354
	S. aureus	799	354
	S. aureus	810	353
	S. aureus	913	352
	S. aureus	1027	352
	S. aureus	792	351
	S. aureus	763	351
	S. aureus	773	351
	S. aureus	978	351
	S. aureus	1013	350
	S. aureus	817	350
	S. aureus	894	350
	S. aureus	807	349
	S. aureus	1061	349
	S. aureus	1006	348
	S. aureus	869	348
	S. aureus	850	348
	S. aureus	887	347
	S. aureus	820	346
	S. aureus	834	345
	S. aureus	791	345
	S. aureus	997	345
	S. aureus	946	345
	S. aureus	783	344
	S. aureus	780	344
	S. aureus	814	344
	S. aureus	884	344
	S. aureus	749	343
	S. aureus	805	343
	S. aureus	758	343
	S. aureus	850	342
	S. aureus	786	341
	S. aureus	824	341
	S. aureus	846	341
	S. aureus	822	341
	S. aureus	762	341
	S. aureus	940	341
	S. aureus	766	340
	S. aureus	785	339
	S. aureus	982	338
	S. aureus	777	338
	S. aureus	792	338
	S. aureus	672	337
	S. aureus	778	337
	S. aureus	861	337
	S. aureus	830	336
	S. aureus	692	336
	S. aureus	823	335
	S. aureus	783	335
	S. aureus	715	335
	S. aureus	755	335
	S. aureus	846	334
	S. aureus	743	334
	S. aureus	720	333
	S. aureus	685	332
	S. aureus	857	331
	S. aureus	783	331
	S. aureus	899	331
	S. aureus	1019	331
	S. aureus	746	331
	S. aureus	810	330
	S. aureus	669	330
	S. aureus	987	330
	S. aureus	725	330
	S. aureus	687	329
	S. aureus	783	329
	S. aureus	850	329
	S. aureus	878	329
	S. aureus	833	328
	S. aureus	707	328
	S. aureus	747	327
	S. aureus	901	327
	S. aureus	858	327
	S. aureus	906	327
	S. aureus	764	326
	S. aureus	792	325
	S. aureus	746	325
	S. aureus	693	325
	S. aureus	893	325
	S. aureus	753	325
	S. aureus	712	324
	S. aureus	698	324
	S. aureus	686	324
	S. aureus	753	324
	S. aureus	736	324
	S. aureus	790	324
	S. aureus	758	324
	S. aureus	660	323
	S. aureus	673	323
	S. aureus	732	323
	S. aureus	680	323
	S. aureus	689	321
	S. aureus	719	321
	S. aureus	694	321
	S. aureus	640	321
	S. aureus	699	321
	S. aureus	750	321
	S. aureus	693	320
	S. aureus	863	320
	S. aureus	737	320
	S. aureus	668	320
	S. aureus	691	319
	S. aureus	947	318
	S. aureus	657	318
	S. aureus	685	318
	S. aureus	747	318
	S. aureus	757	318
	S. aureus	720	318
	S. aureus	784	317
	S. aureus	763	317
	S. aureus	711	316
	S. aureus	916	316
	S. aureus	722	316
	S. aureus	679	316
	S. aureus	678	316
	S. aureus	703	316
	S. aureus	613	316
	S. aureus	648	316
	S. aureus	930	315
	S. aureus	630	315
	S. aureus	699	315
	S. aureus	756	315
	S. aureus	836	314
	S. aureus	655	312
	S. aureus	725	312
	S. aureus	685	312
	S. aureus	756	311
	S. aureus	699	311
	S. aureus	698	311
	S. aureus	638	310
	S. aureus	847	310
	S. aureus	658	310
	S. aureus	881	310
	S. aureus	765	309
	S. aureus	720	309
	S. aureus	803	309
	S. aureus	616	308
	S. aureus	698	308
	S. aureus	661	307
	S. aureus	700	306
	S. aureus	688	306
	S. aureus	600	306
	S. aureus	684	306
	S. aureus	694	305
	S. aureus	847	305
	S. aureus	654	304
	S. aureus	714	304
	S. aureus	671	303
	S. aureus	662	302
	S. aureus	677	302
	S. aureus	665	302
	S. aureus	642	302
	S. aureus	641	302
	S. aureus	658	301
	S. aureus	679	300
	S. aureus	687	300
	S. aureus	746	300
	S. aureus	707	300
	S. aureus	593	299
	S. aureus	634	299
	S. aureus	614	299
	S. aureus	582	299
	S. aureus	658	299
	S. aureus	836	299
	S. aureus	607	298
	S. aureus	705	298
	S. aureus	605	298
	S. aureus	675	298
	S. aureus	708	297
	S. aureus	630	297
	S. aureus	613	297
	S. aureus	584	297
	S. aureus	655	296
	S. aureus	688	296
	S. aureus	645	296
	S. aureus	636	296
	S. aureus	609	295
	S. aureus	584	295
	S. aureus	668	295
	S. aureus	651	295
	S. aureus	604	295
	S. aureus	615	295
	S. aureus	709	295
	S. aureus	743	294
	S. aureus	593	294
	S. aureus	644	294
	S. aureus	643	294
	S. aureus	690	294
	S. aureus	593	294
	S. aureus	602	293
	S. aureus	599	293
	S. aureus	636	292
	S. aureus	711	292
	S. aureus	627	292
	S. aureus	638	291
	S. aureus	621	291
	S. aureus	578	291
	S. aureus	659	291
	S. aureus	569	290
	S. aureus	612	290
	S. aureus	624	290
	S. aureus	630	290
	S. aureus	742	290
	S. aureus	584	289
	S. aureus	868	289
	S. aureus	568	289
	S. aureus	601	288
	S. aureus	631	287
	S. aureus	598	287
	S. aureus	645	287
	S. aureus	650	287
	S. aureus	608	287
	S. aureus	557	286
	S. aureus	673	286
	S. aureus	764	285
	S. aureus	597	285
	S. aureus	720	285
	S. aureus	576	285
	S. aureus	599	285
	S. aureus	639	285
	S. aureus	617	285
	S. aureus	673	284
	S. aureus	618	284
	S. aureus	523	284
	S. aureus	567	283
	S. aureus	587	283
	S. aureus	604	281
	S. aureus	608	280
	S. aureus	624	279
	S. aureus	589	279
	S. aureus	612	278
	S. aureus	570	278
	S. aureus	609	278
	S. aureus	556	278
	S. aureus	541	278
	S. aureus	562	277
	S. aureus	597	277
	S. aureus	557	277
	S. aureus	524	277
	S. aureus	567	277
	S. aureus	612	277
	S. aureus	577	277
	S. aureus	570	276
	S. aureus	600	276
	S. aureus	601	276
	S. aureus	655	276
	S. aureus	556	275
	S. aureus	558	275
	S. aureus	534	275
	S. aureus	516	275
	S. aureus	600	275
	S. aureus	573	274
	S. aureus	593	274
	S. aureus	563	274
	S. aureus	643	274
	S. aureus	536	274
	S. aureus	605	273
	S. aureus	569	273
	S. aureus	623	273
	S. aureus	609	272
	S. aureus	573	272
	S. aureus	611	272
	S. aureus	560	272
	S. aureus	818	272
	S. aureus	714	271
	S. aureus	841	271
	S. aureus	535	270
	S. aureus	567	270
	S. aureus	612	269
	S. aureus	608	269
	S. aureus	695	269
	S. aureus	713	268
	S. aureus	534	268
	S. aureus	489	268
	S. aureus	484	268
	S. aureus	619	266
	S. aureus	541	265
	S. aureus	540	265
	S. aureus	497	265
	S. aureus	578	265
	S. aureus	646	265
	S. aureus	527	263
	S. aureus	555	263
	S. aureus	510	263
	S. aureus	560	262
	S. aureus	525	262
	S. aureus	526	262
	S. aureus	521	262
	S. aureus	581	262
	S. aureus	518	262
	S. aureus	533	261
	S. aureus	468	261
	S. aureus	516	261
	S. aureus	472	260
	S. aureus	496	260
	S. aureus	598	260
	S. aureus	517	260
	S. aureus	652	259
	S. aureus	549	259
	S. aureus	668	259
	S. aureus	534	258
	S. aureus	511	258
	S. aureus	526	257
	S. aureus	563	257
	S. aureus	488	257
	S. aureus	614	256
	S. aureus	542	256
	S. aureus	487	256
	S. aureus	499	256
	S. aureus	491	256
	S. aureus	491	256
	S. aureus	493	255
	S. aureus	527	255
	S. aureus	513	254
	S. aureus	527	254
	S. aureus	505	254
	S. aureus	488	253
	S. aureus	656	253
	S. aureus	532	252
	S. aureus	484	252
	S. aureus	547	252
	S. aureus	663	251
	S. aureus	474	251
	S. aureus	471	251
	S. aureus	513	251
	S. aureus	484	251
	S. aureus	527	251
	S. aureus	526	250
	S. aureus	488	250
	S. aureus	479	250
	S. aureus	495	250
	S. aureus	511	249
	S. aureus	486	249
	S. aureus	481	249
	S. aureus	526	249
	S. aureus	494	248
	S. aureus	555	248
	S. aureus	514	248
	S. aureus	472	248
	S. aureus	443	248
	S. aureus	452	248
	S. aureus	519	248
	S. aureus	466	248
	S. aureus	531	248
	S. aureus	572	247
	S. aureus	573	247
	S. aureus	552	247
	S. aureus	518	246
	S. aureus	578	246
	S. aureus	481	246
	S. aureus	697	246
	S. aureus	483	246
	S. aureus	522	245
	S. aureus	482	245
	S. aureus	482	245
	S. aureus	497	245
	S. aureus	498	245
	S. aureus	549	244
	S. aureus	519	244
	S. aureus	475	244
	S. aureus	448	244
	S. aureus	464	244
	S. aureus	590	243
	S. aureus	451	243
	S. aureus	481	243
	S. aureus	456	242
	S. aureus	481	242
	S. aureus	467	242
	S. aureus	460	242
	S. aureus	419	242
	S. aureus	470	242
	S. aureus	513	242
	S. aureus	499	242
	S. aureus	492	242
	S. aureus	462	240
	S. aureus	454	240
	S. aureus	482	240
	S. aureus	492	239
	S. aureus	493	239
	S. aureus	466	239
	S. aureus	552	239
	S. aureus	410	239
	S. aureus	508	239
	S. aureus	462	238
	S. aureus	466	238
	S. aureus	479	238
	S. aureus	449	238
	S. aureus	455	238
	S. aureus	451	238
	S. aureus	474	237
	S. aureus	434	237
	S. aureus	458	237
	S. aureus	496	237
	S. aureus	420	236
	S. aureus	430	236
	S. aureus	480	236
	S. aureus	480	236
	S. aureus	604	236
	S. aureus	452	236
	S. aureus	474	235
	S. aureus	498	235
	S. aureus	415	235
	S. aureus	480	235
	S. aureus	439	235
	S. aureus	480	235
	S. aureus	475	235
	S. aureus	494	235
	S. aureus	495	235
	S. aureus	475	234
	S. aureus	474	234
	S. aureus	490	234
	S. aureus	442	234
	S. aureus	420	234
	S. aureus	475	234
	S. aureus	470	234
	S. aureus	469	233
	S. aureus	439	233
	S. aureus	421	232
	S. aureus	445	232
	S. aureus	450	231
	S. aureus	427	231
	S. aureus	517	231
	S. aureus	419	231
	S. aureus	432	231
	S. aureus	469	231
	S. aureus	458	230
	S. aureus	449	230
	S. aureus	449	230
	S. aureus	430	230
	S. aureus	474	229
	S. aureus	414	229
	S. aureus	454	229
	S. aureus	470	229
	S. aureus	438	228
	S. aureus	473	228
	S. aureus	443	228
	S. aureus	435	228
	S. aureus	436	227
	S. aureus	441	227
	S. aureus	454	227
	S. aureus	536	226
	S. aureus	435	226
	S. aureus	442	226
	S. aureus	438	226
	S. aureus	458	226
	S. aureus	521	226
	S. aureus	573	226
	S. aureus	432	226
	S. aureus	464	226
	S. aureus	459	225
	S. aureus	433	225
	S. aureus	444	224
	S. aureus	431	224
	S. aureus	478	224
	S. aureus	423	224
	S. aureus	439	224
	S. aureus	432	224
	S. aureus	438	224
	S. aureus	393	224
	S. aureus	456	223
	S. aureus	482	223
	S. aureus	441	223
	S. aureus	425	223
	S. aureus	427	222
	S. aureus	445	222
	S. aureus	439	222
	S. aureus	434	222
	S. aureus	453	222
	S. aureus	412	221
	S. aureus	407	221
	S. aureus	473	221
	S. aureus	383	221
	S. aureus	459	221
	S. aureus	448	221
	S. aureus	412	221
	S. aureus	484	221
	S. aureus	435	220
	S. aureus	433	220
	S. aureus	417	220
	S. aureus	441	220
	S. aureus	445	220
	S. aureus	459	220
	S. aureus	423	220
	S. aureus	366	220
	S. aureus	376	220
	S. aureus	426	220
	S. aureus	512	219
	S. aureus	446	219
	S. aureus	433	219
	S. aureus	396	219
	S. aureus	391	219
	S. aureus	420	219
	S. aureus	426	219
	S. aureus	626	219
	S. aureus	391	218
	S. aureus	418	218
	S. aureus	412	218
	S. aureus	421	218
	S. aureus	431	218
	S. aureus	433	218
	S. aureus	438	218
	S. aureus	457	218
	S. aureus	444	218
	S. aureus	415	217
	S. aureus	397	217
	S. aureus	369	217
	S. aureus	405	217
	S. aureus	404	216
	S. aureus	399	216
	S. aureus	410	216
	S. aureus	445	216
	S. aureus	490	216
	S. aureus	480	216
	S. aureus	401	216
	S. aureus	556	216
	S. aureus	374	216
	S. aureus	388	216
	S. aureus	432	216
	S. aureus	531	216
	S. aureus	407	216
	S. aureus	399	216
	S. aureus	404	215
	S. aureus	396	215
	S. aureus	400	215
	S. aureus	398	215
	S. aureus	439	215
	S. aureus	454	214
	S. aureus	445	214
	S. aureus	420	214
	S. aureus	408	214
	S. aureus	401	213
	S. aureus	490	213
	S. aureus	386	213
	S. aureus	384	213
	S. aureus	479	213
	S. aureus	431	213
	S. aureus	439	213
	S. aureus	422	213
	S. aureus	428	213
	S. aureus	368	212
	S. aureus	368	212
	S. aureus	416	212
	S. aureus	401	212
	S. aureus	390	212
	S. aureus	389	211
	S. aureus	397	211
	S. aureus	449	211
	S. aureus	491	211
	S. aureus	356	211
	S. aureus	364	211
	S. aureus	370	211
	S. aureus	467	211
	S. aureus	365	211
	S. aureus	366	211
	S. aureus	361	210
	S. aureus	411	210
	S. aureus	393	210
	S. aureus	444	210
	S. aureus	416	210
	S. aureus	388	210
	S. aureus	415	210
	S. aureus	367	210
	S. aureus	379	209
	S. aureus	410	209
	S. aureus	411	209
	S. aureus	428	209
	S. aureus	357	209
	S. aureus	389	209
	S. aureus	401	208
	S. aureus	365	208
	S. aureus	401	208
	S. aureus	382	207
	S. aureus	446	207
	S. aureus	412	207
	S. aureus	457	207
	S. aureus	411	207
	S. aureus	418	206
	S. aureus	359	206
	S. aureus	407	206
	S. aureus	383	206
	S. aureus	398	206
	S. aureus	393	206
	S. aureus	372	206
	S. aureus	497	206
	S. aureus	445	206
	S. aureus	411	205
	S. aureus	363	205
	S. aureus	378	205
	S. aureus	406	205
	S. aureus	406	205
	S. aureus	357	205
	S. aureus	367	205
	S. aureus	394	205
	S. aureus	389	204
	S. aureus	404	204
	S. aureus	369	204
	S. aureus	372	204
	S. aureus	372	204
	S. aureus	371	204
	S. aureus	331	203
	S. aureus	372	203
	S. aureus	382	203
	S. aureus	366	203
	S. aureus	383	203
	S. aureus	384	203
	S. aureus	393	203
	S. aureus	386	203
	S. aureus	475	203
	S. aureus	384	202
	S. aureus	371	202
	S. aureus	359	202
	S. aureus	368	201
	S. aureus	378	201
	S. aureus	392	201
	S. aureus	316	201
	S. aureus	437	201
	S. aureus	356	201
	S. aureus	372	200
	S. aureus	360	200
	S. aureus	475	200
	S. aureus	403	200
	S. aureus	396	200
	S. aureus	395	200
	S. aureus	325	200
	S. aureus	387	200
	S. aureus	410	198
	S. aureus	370	198
	S. aureus	411	198
	S. aureus	321	197
	S. aureus	355	197
	S. aureus	395	197
	S. aureus	371	197
	S. aureus	342	197
	S. aureus	347	197
	S. aureus	381	196
	S. aureus	347	196
	S. aureus	368	196
	S. aureus	352	196
	S. aureus	364	195
	S. aureus	356	195
	S. aureus	300	195
	S. aureus	343	195
	S. aureus	435	195
	S. aureus	350	195
	S. aureus	405	194
	S. aureus	453	194
	S. aureus	333	194
	S. aureus	367	194
	S. aureus	399	194
	S. aureus	403	193
	S. aureus	389	193
	S. aureus	368	193
	S. aureus	339	193
	S. aureus	332	192
	S. aureus	346	192
	S. aureus	372	192
	S. aureus	321	192
	S. aureus	360	192
	S. aureus	361	192
	S. aureus	319	191
	S. aureus	356	191
	S. aureus	362	191
	S. aureus	333	191
	S. aureus	345	191
	S. aureus	377	191
	S. aureus	371	191
	S. aureus	312	190
	S. aureus	350	190
	S. aureus	380	189
	S. aureus	324	189
	S. aureus	343	188
	S. aureus	342	188
	S. aureus	341	188
	S. aureus	355	188
	S. aureus	553	188
	S. aureus	339	188
	S. aureus	354	188
	S. aureus	396	187
	S. aureus	333	187
	S. aureus	338	187
	S. aureus	375	187
	S. aureus	407	187
	S. aureus	320	187
	S. aureus	322	187
	S. aureus	365	187
	S. aureus	377	187
	S. aureus	348	186
	S. aureus	324	186
	S. aureus	318	186
	S. aureus	340	186
	S. aureus	359	186
	S. aureus	315	185
	S. aureus	381	185
	S. aureus	358	185
	S. aureus	335	185
	S. aureus	381	185
	S. aureus	344	185
	S. aureus	322	185
	S. aureus	314	184
	S. aureus	311	184
	S. aureus	304	184
	S. aureus	325	184
	S. aureus	321	184
	S. aureus	310	184
	S. aureus	307	184
	S. aureus	322	184
	S. aureus	312	184
	S. aureus	385	184
	S. aureus	309	183
	S. aureus	347	183
	S. aureus	315	183
	S. aureus	346	183
	S. aureus	325	183
	S. aureus	334	183
	S. aureus	343	183
	S. aureus	307	183
	S. aureus	328	183
	S. aureus	332	183
	S. aureus	321	182
	S. aureus	308	182
	S. aureus	326	182
	S. aureus	327	182
	S. aureus	328	182
	S. aureus	322	182
	S. aureus	391	182
	S. aureus	336	182
	S. aureus	270	182
	S. aureus	320	182
	S. aureus	325	181
	S. aureus	308	181
	S. aureus	312	180
	S. aureus	321	180
	S. aureus	331	180
	S. aureus	332	180
	S. aureus	303	180
	S. aureus	399	179
	S. aureus	315	179
	S. aureus	390	179
	S. aureus	317	179
	S. aureus	310	179
	S. aureus	351	179
	S. aureus	320	178
	S. aureus	321	178
	S. aureus	319	178
	S. aureus	337	178
	S. aureus	305	178
	S. aureus	330	178
	S. aureus	410	178
	S. aureus	337	178
	S. aureus	294	178
	S. aureus	331	178
	S. aureus	352	178
	S. aureus	286	177
	S. aureus	380	177
	S. aureus	311	177
	S. aureus	365	177
	S. aureus	311	177
	S. aureus	307	177
	S. aureus	312	176
	S. aureus	333	176
	S. aureus	330	176
	S. aureus	328	176
	S. aureus	354	176
	S. aureus	298	175
	S. aureus	297	175
	S. aureus	294	175
	S. aureus	310	175
	S. aureus	283	175
	S. aureus	324	175
	S. aureus	277	174
	S. aureus	338	174
	S. aureus	297	174
	S. aureus	299	174
	S. aureus	329	174
	S. aureus	381	174
	S. aureus	314	174
	S. aureus	297	173
	S. aureus	306	173
	S. aureus	338	173
	S. aureus	292	173
	S. aureus	262	173
	S. aureus	296	173
	S. aureus	267	173
	S. aureus	301	173
	S. aureus	284	172
	S. aureus	334	172
	S. aureus	297	172
	S. aureus	302	172
	S. aureus	302	172
	S. aureus	380	172
	S. aureus	321	172
	S. aureus	362	172
	S. aureus	293	171
	S. aureus	306	171
	S. aureus	294	171
	S. aureus	412	171
	S. aureus	302	171
	S. aureus	291	171
	S. aureus	317	171
	S. aureus	312	170
	S. aureus	326	170
	S. aureus	372	170
	S. aureus	375	170
	S. aureus	326	170
	S. aureus	260	170
	S. aureus	268	170
	S. aureus	271	170
	S. aureus	313	170
	S. aureus	276	169
	S. aureus	274	169
	S. aureus	301	169
	S. aureus	275	169
	S. aureus	318	168
	S. aureus	392	168
	S. aureus	280	168
	S. aureus	295	168
	S. aureus	289	168
	S. aureus	314	168
	S. aureus	278	167
	S. aureus	302	167
	S. aureus	286	167
	S. aureus	272	167
	S. aureus	298	167
	S. aureus	292	167
	S. aureus	326	166
	S. aureus	293	166
	S. aureus	300	166
	S. aureus	338	166
	S. aureus	296	166
	S. aureus	301	166
	S. aureus	286	166
	S. aureus	289	165
	S. aureus	282	165
	S. aureus	285	165
	S. aureus	280	165
	S. aureus	287	165
	S. aureus	276	164
	S. aureus	297	164
	S. aureus	340	164
	S. aureus	280	164
	S. aureus	305	164
	S. aureus	284	164
	S. aureus	275	163
	S. aureus	286	163
	S. aureus	297	163
	S. aureus	289	163
	S. aureus	290	163
	S. aureus	266	163
	S. aureus	334	163
	S. aureus	305	163
	S. aureus	259	163
	S. aureus	304	163
	S. aureus	266	163
	S. aureus	285	162
	S. aureus	260	162
	S. aureus	270	162
	S. aureus	268	162
	S. aureus	252	161
	S. aureus	266	161
	S. aureus	264	161
	S. aureus	268	161
	S. aureus	282	161
	S. aureus	278	161
	S. aureus	290	161
	S. aureus	284	161
	S. aureus	284	161
	S. aureus	284	161
	S. aureus	293	160
	S. aureus	282	160
	S. aureus	284	160
	S. aureus	292	160
	S. aureus	250	160
	S. aureus	274	159
	S. aureus	354	159
	S. aureus	341	159
	S. aureus	257	159
	S. aureus	271	159
	S. aureus	282	159
	S. aureus	280	159
	S. aureus	293	159
	S. aureus	294	158
	S. aureus	285	158
	S. aureus	339	158
	S. aureus	270	158
	S. aureus	247	158
	S. aureus	262	158
	S. aureus	312	158
	S. aureus	263	157
	S. aureus	270	157
	S. aureus	252	157
	S. aureus	272	157
	S. aureus	280	157
	S. aureus	279	157
	S. aureus	271	156
	S. aureus	270	156
	S. aureus	272	156
	S. aureus	295	156
	S. aureus	259	156
	S. aureus	276	156
	S. aureus	280	156
	S. aureus	281	156
	S. aureus	283	156
	S. aureus	283	156
	S. aureus	273	155
	S. aureus	261	155
	S. aureus	275	155
	S. aureus	255	155
	S. aureus	255	155
	S. aureus	262	154
	S. aureus	254	154
	S. aureus	244	154
	S. aureus	241	154
	S. aureus	303	154
	S. aureus	271	154
	S. aureus	291	154
	S. aureus	278	154
	S. aureus	257	153
	S. aureus	277	153
	S. aureus	257	153
	S. aureus	321	153
	S. aureus	229	153
	S. aureus	419	153
	S. aureus	253	152
	S. aureus	245	152
	S. aureus	275	152
	S. aureus	317	152
	S. aureus	263	152
	S. aureus	241	152
	S. aureus	243	151
	S. aureus	286	151
	S. aureus	231	151
	S. aureus	294	151
	S. aureus	306	151
	S. aureus	264	151
	S. aureus	231	150
	S. aureus	276	150
	S. aureus	237	150
	S. aureus	242	149
	S. aureus	242	149
	S. aureus	242	149
	S. aureus	255	149
	S. aureus	243	149
	S. aureus	286	149
	S. aureus	228	149
	S. aureus	258	149
	S. aureus	289	149
	S. aureus	252	149
	S. aureus	238	149
	S. aureus	263	149
	S. aureus	246	149
	S. aureus	264	149
	S. aureus	251	148
	S. aureus	236	148
	S. aureus	265	148
	S. aureus	247	148
	S. aureus	261	148
	S. aureus	265	148
	S. aureus	365	147
	S. aureus	241	147
	S. aureus	230	147
	S. aureus	231	147
	S. aureus	267	147
	S. aureus	272	147
	S. aureus	237	147
	S. aureus	269	147
	S. aureus	245	146
	S. aureus	227	146
	S. aureus	240	146
	S. aureus	245	146
	S. aureus	227	146
	S. aureus	241	146
	S. aureus	244	146
	S. aureus	253	146
	S. aureus	256	146
	S. aureus	266	145
	S. aureus	253	145
	S. aureus	217	145
	S. aureus	251	145
	S. aureus	240	145
	S. aureus	252	145
	S. aureus	260	145
	S. aureus	334	145
	S. aureus	286	145
	S. aureus	244	145
	S. aureus	235	144
	S. aureus	226	144
	S. aureus	241	144
	S. aureus	227	144
	S. aureus	228	144
	S. aureus	227	144
	S. aureus	252	144
	S. aureus	230	144
	S. aureus	245	144
	S. aureus	245	143
	S. aureus	242	143
	S. aureus	233	143
	S. aureus	224	143
	S. aureus	221	143
	S. aureus	275	143
	S. aureus	234	143
	S. aureus	231	143
	S. aureus	223	142
	S. aureus	266	142
	S. aureus	246	142
	S. aureus	248	142
	S. aureus	251	142
	S. aureus	247	142
	S. aureus	228	142
	S. aureus	221	142
	S. aureus	229	141
	S. aureus	245	141
	S. aureus	208	141
	S. aureus	230	141
	S. aureus	250	140
	S. aureus	236	140
	S. aureus	276	140
	S. aureus	241	140
	S. aureus	253	139
	S. aureus	238	139
	S. aureus	232	139
	S. aureus	278	139
	S. aureus	224	139
	S. aureus	224	139
	S. aureus	222	139
	S. aureus	247	139
	S. aureus	264	138
	S. aureus	226	138
	S. aureus	228	138
	S. aureus	246	138
	S. aureus	214	138
	S. aureus	255	138
	S. aureus	223	138
	S. aureus	244	138
	S. aureus	225	137
	S. aureus	271	137
	S. aureus	224	137
	S. aureus	238	137
	S. aureus	232	137
	S. aureus	257	137
	S. aureus	242	137
	S. aureus	195	137
	S. aureus	229	137
	S. aureus	222	136
	S. aureus	227	136
	S. aureus	209	136
	S. aureus	219	136
	S. aureus	219	136
	S. aureus	209	136
	S. aureus	250	136
	S. aureus	274	136
	S. aureus	213	135
	S. aureus	238	135
	S. aureus	212	135
	S. aureus	277	135
	S. aureus	216	135
	S. aureus	216	135
	S. aureus	217	135
	S. aureus	219	135
	S. aureus	250	135
	S. aureus	249	135
	S. aureus	211	134
	S. aureus	250	134
	S. aureus	206	134
	S. aureus	228	134
	S. aureus	194	134
	S. aureus	173	133
	S. aureus	242	133
	S. aureus	210	133
	S. aureus	227	133
	S. aureus	219	133
	S. aureus	201	133
	S. aureus	259	133
	S. aureus	233	133
	S. aureus	254	133
	S. aureus	208	133
	S. aureus	233	133
	S. aureus	255	133
	S. aureus	217	133
	S. aureus	201	133
	S. aureus	241	133
	S. aureus	180	133
	S. aureus	228	133
	S. aureus	250	132
	S. aureus	232	132
	S. aureus	220	132
	S. aureus	212	132
	S. aureus	245	132
	S. aureus	200	132
	S. aureus	214	132
	S. aureus	206	131
	S. aureus	197	131
	S. aureus	220	131
	S. aureus	188	131
	S. aureus	227	131
	S. aureus	192	131
	S. aureus	215	131
	S. aureus	216	131
	S. aureus	210	130
	S. aureus	207	130
	S. aureus	204	130
	S. aureus	210	130
	S. aureus	214	130
	S. aureus	191	130
	S. aureus	214	129
	S. aureus	236	129
	S. aureus	200	129
	S. aureus	218	129
	S. aureus	219	129
	S. aureus	220	129
	S. aureus	222	129
	S. aureus	190	129
	S. aureus	204	129
	S. aureus	203	129
	S. aureus	224	129
	S. aureus	203	129
	S. aureus	229	129
	S. aureus	199	128
	S. aureus	209	128
	S. aureus	213	128
	S. aureus	196	128
	S. aureus	223	128
	S. aureus	225	127
	S. aureus	190	127
	S. aureus	209	127
	S. aureus	252	127
	S. aureus	210	127
	S. aureus	226	127
	S. aureus	216	127
	S. aureus	207	127
	S. aureus	212	127
	S. aureus	199	127
	S. aureus	185	127
	S. aureus	200	126
	S. aureus	200	126
	S. aureus	176	126
	S. aureus	222	126
	S. aureus	191	126
	S. aureus	212	126
	S. aureus	219	126
	S. aureus	187	126
	S. aureus	199	126
	S. aureus	186	125
	S. aureus	236	125
	S. aureus	195	125
	S. aureus	177	125
	S. aureus	194	125
	S. aureus	205	125
	S. aureus	202	125
	S. aureus	204	125
	S. aureus	191	125
	S. aureus	209	125
	S. aureus	209	125
	S. aureus	223	124
	S. aureus	229	124
	S. aureus	203	124
	S. aureus	214	124
	S. aureus	208	124
	S. aureus	219	124
	S. aureus	214	124
	S. aureus	183	124
	S. aureus	225	123
	S. aureus	210	123
	S. aureus	237	123
	S. aureus	196	123
	S. aureus	225	123
	S. aureus	182	122
	S. aureus	192	122
	S. aureus	186	122
	S. aureus	186	122
	S. aureus	200	122
	S. aureus	224	122
	S. aureus	196	122
	S. aureus	184	122
	S. aureus	191	122
	S. aureus	205	122
	S. aureus	208	122
	S. aureus	196	122
	S. aureus	212	122
	S. aureus	223	122
	S. aureus	189	122
	S. aureus	190	121
	S. aureus	198	121
	S. aureus	211	121
	S. aureus	189	121
	S. aureus	187	121
	S. aureus	210	121
	S. aureus	220	121
	S. aureus	185	120
	S. aureus	185	120
	S. aureus	185	120
	S. aureus	192	120
	S. aureus	175	120
	S. aureus	170	120
	S. aureus	185	120
	S. aureus	185	120
	S. aureus	192	120
	S. aureus	192	120
	S. aureus	180	120
	S. aureus	185	120
	S. aureus	192	120
	S. aureus	198	120
	S. aureus	215	120
	S. aureus	183	120
	S. aureus	223	120
	S. aureus	175	120
	S. aureus	189	119
	S. aureus	196	119
	S. aureus	181	119
	S. aureus	172	119
	S. aureus	209	119
	S. aureus	185	119
	S. aureus	175	119
	S. aureus	180	119
	S. aureus	202	119
	S. aureus	199	119
	S. aureus	233	119
	S. aureus	232	119
	S. aureus	234	118
	S. aureus	188	118
	S. aureus	163	118
	S. aureus	168	118
	S. aureus	206	118
	S. aureus	256	118
	S. aureus	197	118
	S. aureus	213	118
	S. aureus	250	118
	S. aureus	161	117
	S. aureus	207	117
	S. aureus	187	117
	S. aureus	186	117
	S. aureus	184	117
	S. aureus	195	117
	S. aureus	173	117
	S. aureus	171	116
	S. aureus	179	116
	S. aureus	182	116
	S. aureus	175	116
	S. aureus	229	116
	S. aureus	205	116
	S. aureus	208	116
	S. aureus	201	116
	S. aureus	209	116
	S. aureus	192	116
	S. aureus	193	116
	S. aureus	200	116
	S. aureus	192	115
	S. aureus	195	115
	S. aureus	196	115
	S. aureus	198	115
	S. aureus	205	115
	S. aureus	175	115
	S. aureus	189	115
	S. aureus	184	115
	S. aureus	225	115
	S. aureus	173	114
	S. aureus	196	114
	S. aureus	179	114
	S. aureus	182	114
	S. aureus	152	114
	S. aureus	169	114
	S. aureus	163	114
	S. aureus	190	114
	S. aureus	186	114
	S. aureus	223	113
	S. aureus	178	113
	S. aureus	178	113
	S. aureus	174	113
	S. aureus	174	113
	S. aureus	177	113
	S. aureus	183	113
	S. aureus	164	113
	S. aureus	173	112
	S. aureus	167	112
	S. aureus	179	112
	S. aureus	180	112
	S. aureus	174	112
	S. aureus	177	112
	S. aureus	182	112
	S. aureus	171	112
	S. aureus	196	112
	S. aureus	166	112
	S. aureus	157	112
	S. aureus	161	112
	S. aureus	171	112
	S. aureus	190	112
	S. aureus	197	111
	S. aureus	208	111
	S. aureus	207	111
	S. aureus	159	111
	S. aureus	173	111
	S. aureus	170	111
	S. aureus	184	111
	S. aureus	181	111
	S. aureus	199	111
	S. aureus	177	110
	S. aureus	196	110
	S. aureus	154	110
	S. aureus	177	110
	S. aureus	186	110
	S. aureus	158	110
	S. aureus	161	110
	S. aureus	166	110
	S. aureus	203	110
	S. aureus	189	110
	S. aureus	175	110
	S. aureus	158	110
	S. aureus	201	110
	S. aureus	173	110
	S. aureus	168	110
	S. aureus	167	110
	S. aureus	166	110
	S. aureus	159	110
	S. aureus	170	109
	S. aureus	174	109
	S. aureus	174	109
	S. aureus	196	109
	S. aureus	166	109
	S. aureus	206	109
	S. aureus	172	108
	S. aureus	171	108
	S. aureus	171	108
	S. aureus	230	108
	S. aureus	179	108
	S. aureus	165	108
	S. aureus	186	108
	S. aureus	196	108
	S. aureus	181	108
	S. aureus	180	108
	S. aureus	179	108
	S. aureus	151	108
	S. aureus	159	108
	S. aureus	169	108
	S. aureus	169	108
	S. aureus	168	107
	S. aureus	224	107
	S. aureus	162	107
	S. aureus	186	107
	S. aureus	176	107
	S. aureus	166	107
	S. aureus	198	107
	S. aureus	170	107
	S. aureus	168	107
	S. aureus	155	107
	S. aureus	171	106
	S. aureus	171	106
	S. aureus	165	106
	S. aureus	164	106
	S. aureus	152	106
	S. aureus	178	106
	S. aureus	185	106
	S. aureus	183	106
	S. aureus	194	106
	S. aureus	192	106
	S. aureus	152	105
	S. aureus	152	105
	S. aureus	154	105
	S. aureus	146	105
	S. aureus	155	105
	S. aureus	163	105
	S. aureus	174	105
	S. aureus	149	105
	S. aureus	157	105
	S. aureus	173	105
	S. aureus	157	105
	S. aureus	166	104
	S. aureus	198	104
	S. aureus	150	104
	S. aureus	171	104
	S. aureus	159	104
	S. aureus	165	104
	S. aureus	177	104
	S. aureus	152	104
	S. aureus	158	104
	S. aureus	169	104
	S. aureus	156	104
	S. aureus	165	104
	S. aureus	164	104
	S. aureus	149	104
	S. aureus	162	103
	S. aureus	145	103
	S. aureus	143	103
	S. aureus	163	103
	S. aureus	191	103
	S. aureus	188	103
	S. aureus	146	103
	S. aureus	220	103
	S. aureus	166	103
	S. aureus	161	103
	S. aureus	151	103
	S. aureus	176	103
	S. aureus	154	103
	S. aureus	171	103
	S. aureus	158	103
	S. aureus	157	103
	S. aureus	151	103
	S. aureus	146	102
	S. aureus	149	102
	S. aureus	158	102
	S. aureus	156	102
	S. aureus	156	102
	S. aureus	189	102
	S. aureus	168	102
	S. aureus	200	102
	S. aureus	180	102
	S. aureus	169	102
	S. aureus	194	102
	S. aureus	160	101
	S. aureus	144	101
	S. aureus	156	101
	S. aureus	187	101
	S. aureus	164	101
	S. aureus	154	101
	S. aureus	154	101
	S. aureus	141	101
	S. aureus	160	101
	S. aureus	160	101
	S. aureus	181	101
	S. aureus	149	101
	S. aureus	140	101
	S. aureus	179	101
	S. aureus	153	100
	S. aureus	151	100
	S. aureus	150	100
	S. aureus	165	100
	S. aureus	150	100
	S. aureus	145	100
	S. aureus	165	100
	S. aureus	148	100
	S. aureus	155	100
	S. aureus	196	100
	S. aureus	147	100
	S. aureus	167	100
	S. aureus	193	99
	S. aureus	149	99
	S. aureus	153	99
	S. aureus	186	99
	S. aureus	185	99
	S. aureus	173	99
	S. aureus	145	99
	S. aureus	173	99
	S. aureus	128	99
	S. aureus	156	99
	S. aureus	145	99
	S. aureus	211	99
	S. aureus	141	99
	S. aureus	144	99
	S. aureus	142	99
	S. aureus	142	99
	S. aureus	146	98
	S. aureus	147	98
	S. aureus	178	98
	S. aureus	152	98
	S. aureus	188	98
	S. aureus	141	98
	S. aureus	203	98
	S. aureus	168	98
	S. aureus	158	98
	S. aureus	176	98
	S. aureus	143	98
	S. aureus	144	98
	S. aureus	151	98
	S. aureus	156	98
	S. aureus	136	98
	S. aureus	156	98
	S. aureus	160	98
	S. aureus	177	97
	S. aureus	137	97
	S. aureus	138	97
	S. aureus	163	97
	S. aureus	164	97
	S. aureus	141	97
	S. aureus	132	97
	S. aureus	153	97
	S. aureus	131	97
	S. aureus	145	97
	S. aureus	130	97
	S. aureus	135	96
	S. aureus	154	96
	S. aureus	151	96
	S. aureus	156	96
	S. aureus	175	96
	P. aeruginosa	976	613
	P. aeruginosa	942	611
	P. aeruginosa	970	611
	P. aeruginosa	985	610
	P. aeruginosa	972	598
	P. aeruginosa	942	595
	P. aeruginosa	949	595
	P. aeruginosa	982	595
	P. aeruginosa	981	592
	P. aeruginosa	974	591
	P. aeruginosa	981	590
	P. aeruginosa	955	589
	P. aeruginosa	918	589
	P. aeruginosa	997	588
	P. aeruginosa	906	583
	P. aeruginosa	931	582
	P. aeruginosa	961	580
	P. aeruginosa	905	579
	P. aeruginosa	984	578
	P. aeruginosa	912	577
	P. aeruginosa	889	575
	P. aeruginosa	934	574
	P. aeruginosa	881	573
	P. aeruginosa	886	573
	P. aeruginosa	893	569
	P. aeruginosa	866	566
	P. aeruginosa	886	564
	P. aeruginosa	942	564
	P. aeruginosa	906	564
	P. aeruginosa	869	563
	P. aeruginosa	912	563
	P. aeruginosa	928	563
	P. aeruginosa	899	562
	P. aeruginosa	896	561
	P. aeruginosa	924	560
	P. aeruginosa	865	560
	P. aeruginosa	854	559
	P. aeruginosa	910	558
	P. aeruginosa	862	557
	P. aeruginosa	862	557
	P. aeruginosa	866	556
	P. aeruginosa	909	556
	P. aeruginosa	887	556
	P. aeruginosa	858	555
	P. aeruginosa	838	553
	P. aeruginosa	838	552
	P. aeruginosa	862	551
	P. aeruginosa	865	549
	P. aeruginosa	840	549
	P. aeruginosa	838	548
	P. aeruginosa	863	546
	P. aeruginosa	879	543
	P. aeruginosa	856	543
	P. aeruginosa	842	543
	P. aeruginosa	846	542
	P. aeruginosa	859	542
	P. aeruginosa	844	541
	P. aeruginosa	851	540
	P. aeruginosa	813	539
	P. aeruginosa	873	536
	P. aeruginosa	853	534
	P. aeruginosa	842	531
	P. aeruginosa	830	531
	P. aeruginosa	838	529
	P. aeruginosa	802	527
	P. aeruginosa	815	527
	P. aeruginosa	791	525
	P. aeruginosa	782	525
	P. aeruginosa	790	524
	P. aeruginosa	828	523
	P. aeruginosa	821	523
	P. aeruginosa	816	523
	P. aeruginosa	788	523
	P. aeruginosa	808	521
	P. aeruginosa	808	520
	P. aeruginosa	810	519
	P. aeruginosa	831	519
	P. aeruginosa	873	518
	P. aeruginosa	771	518
	P. aeruginosa	794	517
	P. aeruginosa	796	517
	P. aeruginosa	791	515
	P. aeruginosa	790	514
	P. aeruginosa	816	514
	P. aeruginosa	798	512
	P. aeruginosa	811	512
	P. aeruginosa	769	511
	P. aeruginosa	772	511
	P. aeruginosa	794	510
	P. aeruginosa	785	510
	P. aeruginosa	770	508
	P. aeruginosa	886	507
	P. aeruginosa	744	506
	P. aeruginosa	775	505
	P. aeruginosa	790	505
	P. aeruginosa	827	505
	P. aeruginosa	786	503
	P. aeruginosa	756	501
	P. aeruginosa	775	501
	P. aeruginosa	742	498
	P. aeruginosa	765	497
	P. aeruginosa	712	497
	P. aeruginosa	772	496
	P. aeruginosa	770	495
	P. aeruginosa	747	495
	P. aeruginosa	776	494
	P. aeruginosa	730	493
	P. aeruginosa	776	493
	P. aeruginosa	730	493
	P. aeruginosa	724	492
	P. aeruginosa	731	492
	P. aeruginosa	731	492
	P. aeruginosa	737	491
	P. aeruginosa	743	491
	P. aeruginosa	776	491
	P. aeruginosa	758	490
	P. aeruginosa	786	490
	P. aeruginosa	733	489
	P. aeruginosa	747	489
	P. aeruginosa	760	488
	P. aeruginosa	744	488
	P. aeruginosa	720	487
	P. aeruginosa	846	487
	P. aeruginosa	716	486
	P. aeruginosa	752	485
	P. aeruginosa	709	484
	P. aeruginosa	730	484
	P. aeruginosa	727	484
	P. aeruginosa	743	483
	P. aeruginosa	739	482
	P. aeruginosa	726	482
	P. aeruginosa	741	481
	P. aeruginosa	705	481
	P. aeruginosa	731	481
	P. aeruginosa	721	481
	P. aeruginosa	758	480
	P. aeruginosa	747	479
	P. aeruginosa	698	478
	P. aeruginosa	678	476
	P. aeruginosa	736	476
	P. aeruginosa	733	476
	P. aeruginosa	695	475
	P. aeruginosa	754	475
	P. aeruginosa	729	474
	P. aeruginosa	754	474
	P. aeruginosa	675	473
	P. aeruginosa	717	473
	P. aeruginosa	774	473
	P. aeruginosa	688	472
	P. aeruginosa	688	470
	P. aeruginosa	717	470
	P. aeruginosa	753	470
	P. aeruginosa	716	469
	P. aeruginosa	731	469
	P. aeruginosa	692	469
	P. aeruginosa	712	468
	P. aeruginosa	779	468
	P. aeruginosa	717	468
	P. aeruginosa	669	468
	P. aeruginosa	699	467
	P. aeruginosa	694	467
	P. aeruginosa	704	467
	P. aeruginosa	678	466
	P. aeruginosa	694	466
	P. aeruginosa	705	466
	P. aeruginosa	670	465
	P. aeruginosa	686	463
	P. aeruginosa	689	462
	P. aeruginosa	679	461
	P. aeruginosa	685	461
	P. aeruginosa	723	461
	P. aeruginosa	700	461
	P. aeruginosa	666	460
	P. aeruginosa	685	460
	P. aeruginosa	681	460
	P. aeruginosa	711	459
	P. aeruginosa	701	459
	P. aeruginosa	679	459
	P. aeruginosa	678	458
	P. aeruginosa	680	457
	P. aeruginosa	675	456
	P. aeruginosa	661	456
	P. aeruginosa	712	455
	P. aeruginosa	673	454
	P. aeruginosa	668	454
	P. aeruginosa	668	454
	P. aeruginosa	678	453
	P. aeruginosa	687	453
	P. aeruginosa	674	453
	P. aeruginosa	671	453
	P. aeruginosa	669	453
	P. aeruginosa	694	452
	P. aeruginosa	687	451
	P. aeruginosa	646	451
	P. aeruginosa	662	450
	P. aeruginosa	673	450
[truncated: 9,520 more rows]

## Sheet: Figure 2d
	Figure 2d	Number of biotype reads in E. coli samples with or without rRNA depeletion
			No rRNA depeletion	rRNA depeletion
		total	37231747	36914486
		mRNA	5913327	23364292
		tRNA	310325	1428138
		ncRNA	6665	24518
		rRNA	30932835	11802509
		other	68595	295029
		Percentage of biotype reads in E. coli samples with or without rRNA depeletion
			No rRNA depeletion	rRNA depeletion
		mRNA	15.8825	63.293
		rRNA	83.0819	31.9726
		other+ncRNA+tRNA	1.03563	4.73442

## Sheet: Figure 2e
Figure 2e	Detected genes and the number of reads per barcode of E. coli samples with and without rRNA depletion.
		Group	Gene count	Reads count
		Control	124	1871
		Control	172	3218
		Control	251	5013
		Control	207	3710
		Control	211	3301
		Control	272	4980
		Control	143	2308
		Control	341	8653
		Control	455	9806
		Control	166	2428
		Control	125	1946
		Control	158	2357
		Control	227	4042
		Control	343	7304
		Control	129	2286
		Control	145	2230
		Control	383	8941
		Control	228	4062
		Control	202	3485
		Control	270	5715
		Control	265	4880
		Control	226	4238
		Control	378	8405
		Control	135	2124
		Control	285	5299
		Control	176	3175
		Control	188	3308
		Control	172	2712
		Control	239	4022
		Control	237	4148
		Control	236	4711
		Control	140	2170
		Control	347	6789
		Control	155	2573
		Control	125	1725
		Control	176	2687
		Control	239	5063
		Control	178	3101
		Control	194	3388
		Control	123	1652
		Control	222	4229
		Control	125	1622
		Control	140	1928
		Control	166	3014
		Control	220	4124
		Control	181	3009
		Control	208	3784
		Control	299	6193
		Control	142	2012
		Control	298	5887
		Control	162	2225
		Control	294	5830
		Control	269	5511
		Control	197	3908
		Control	208	3371
		Control	229	4212
		Control	192	3683
		Control	188	2832
		Control	344	7548
		Control	435	10492
		Control	420	7205
		Control	198	2994
		Control	176	2485
		Control	147	2761
		Control	178	2947
		Control	280	6383
		Control	126	1780
		Control	124	2297
		Control	309	6517
		Control	224	4390
		Control	308	6354
		Control	147	2086
		Control	140	2122
		Control	134	2201
		Control	479	12963
		Control	264	4805
		Control	340	7696
		Control	161	2456
		Control	196	3594
		Control	175	2945
		Control	176	3798
		Control	261	5268
		Control	166	2783
		Control	139	2137
		Control	321	7096
		Control	462	11344
		Control	454	12130
		Control	127	1869
		Control	193	3287
		Control	284	5786
		Control	157	2931
		Control	157	2270
		Control	235	4675
		Control	195	3025
		Control	134	1585
		Control	268	5431
		Control	184	2861
		Control	152	2116
		Control	173	3288
		Control	160	2453
		Control	136	2219
		Control	148	2592
		Control	316	6649
		Control	350	7625
		Control	241	4824
		Control	293	6939
		Control	228	3808
		Control	130	2205
		Control	258	4298
		Control	144	2341
		Control	192	3140
		Control	160	2307
		Control	131	2105
		Control	145	2409
		Control	335	7776
		Control	130	2110
		Control	130	2066
		Control	158	2397
		Control	259	4709
		Control	162	2723
		Control	239	5043
		Control	210	3343
		Control	212	3675
		Control	443	9659
		Control	335	7376
		Control	158	2583
		Control	127	1736
		Control	256	4326
		Control	356	8149
		Control	161	2628
		Control	131	1453
		Control	297	5735
		Control	173	3206
		Control	157	2561
		Control	343	7382
		Control	206	3238
		Control	368	8142
		Control	215	3664
		Control	245	4602
		Control	309	5727
		Control	152	2447
		Control	153	1998
		Control	176	2817
		Control	244	4629
		Control	154	1996
		Control	297	5700
		Control	196	3662
		Control	211	3823
		Control	180	3042
		Control	180	2705
		Control	129	1852
		Control	164	2476
		Control	140	2196
		Control	222	4113
		Control	143	1966
		Control	145	2497
		Control	224	4143
		Control	277	4620
		Control	162	3178
		Control	146	2101
		Control	619	18209
		Control	130	1984
		Control	182	2930
		Control	132	2099
		Control	158	2453
		Control	267	5395
		Control	364	8340
		Control	150	2056
		Control	224	4411
		Control	163	2403
		Control	177	2843
		Control	134	2044
		Control	131	2249
		Control	143	2145
		Control	137	1975
		Control	294	5821
		Control	199	2978
		Control	202	3608
		Control	151	2363
		Control	148	1870
		Control	189	2912
		Control	304	6884
		Control	149	2543
		Control	123	1555
		Control	246	4997
		Control	344	7256
		Control	151	2495
		Control	251	3736
		Control	129	2169
		Control	217	3549
		Control	277	5297
		Control	171	2650
		Control	182	3613
		Control	203	3735
		Control	141	2171
		Control	188	2787
		Control	292	5681
		Control	135	1832
		Control	168	3384
		Control	127	1911
		Control	147	2244
		Control	168	2401
		Control	172	2969
		Control	169	2528
		Control	184	3151
		Control	223	4322
		Control	163	2652
		Control	224	4394
		Control	177	2907
		Control	139	2110
		Control	276	5202
		Control	138	2247
		Control	164	2637
		Control	174	2942
		Control	126	1750
		Control	429	9853
		Control	197	3455
		Control	147	2612
		Control	230	4382
		Control	192	3830
		Control	156	2125
		Control	132	2076
		Control	202	3445
		Control	163	2312
		Control	296	5020
		Control	141	2118
		Control	213	3845
		Control	356	8233
		Control	206	3532
		Control	258	5642
		Control	167	2909
		Control	190	3110
		Control	124	1851
		Control	236	3855
		Control	149	2443
		Control	168	2402
		Control	163	3265
		Control	154	2028
		Control	256	5111
		Control	123	1824
		Control	130	1802
		Control	172	2695
		Control	203	3915
		Control	338	7547
		Control	169	2547
		Control	238	4608
		Control	197	3126
		Control	142	2193
		Control	386	8808
		Control	165	2503
		Control	152	2776
		Control	286	6383
		Control	272	5086
		Control	271	5271
		Control	213	3339
		Control	363	8945
		Control	124	1979
		Control	324	7198
		Control	159	2433
		Control	221	3689
		Control	138	1966
		Control	192	3528
		Control	181	2656
		Control	210	3448
		Control	221	3946
		Control	530	14388
		Control	240	4663
		Control	163	2715
		Control	426	11285
		Control	299	5772
		Control	170	3393
		Control	498	13974
		Control	132	2178
		Control	385	8650
		Control	205	3580
		Control	430	11462
		Control	239	4484
		Control	220	3826
		Control	130	1784
		Control	181	2565
		Control	159	2784
		Control	294	5644
		Control	386	8451
		Control	164	2628
		Control	215	4310
		Control	127	1926
		Control	486	13109
		Control	364	7515
		Control	133	1840
		Control	174	2993
		Control	563	17224
		Control	251	5840
		Control	288	5253
		Control	126	2204
		Control	190	3644
		Control	134	2275
		Control	338	8129
		Control	151	1978
		Control	211	3998
		Control	217	3922
		Control	133	1741
		Control	185	2823
		Control	196	4082
		Control	173	2843
		Control	146	2219
		Control	194	3329
		Control	151	2437
		Control	240	4404
		Control	211	3420
		Control	319	6659
		Control	189	2492
		Control	235	4387
		Control	149	2630
		Control	203	3791
		Control	132	2000
		Control	177	3073
		Control	190	3296
		Control	137	2976
		Control	211	3140
		Control	138	2364
		Control	152	2330
		Control	128	2212
		Control	164	2928
		Control	187	3100
		Control	189	3369
		Control	285	5518
		Control	198	3431
		Control	199	4163
		Control	162	2816
		Control	189	3119
		Control	130	2166
		Control	131	2300
		Control	244	3922
		Control	189	2797
		Control	273	5404
		Control	419	9212
		Control	138	2127
		Control	389	9163
		Control	174	2671
		Control	188	2730
		Control	495	12736
		Control	182	3007
		Control	186	3400
		Control	280	5719
		Control	137	2095
		Control	131	2059
		Control	129	1969
		Control	191	3503
		Control	222	3493
		Control	237	3541
		Control	342	7101
		Control	171	2898
		Control	208	3272
		Control	155	2374
		Control	140	2360
		Control	197	3805
		Control	232	4280
		Control	197	3080
		Control	212	4220
		Control	246	5281
		Control	232	3665
		Control	155	2490
		Control	290	4775
		Control	178	2518
		Control	205	4197
		Control	151	2284
		Control	314	6356
		Control	153	2588
		Control	153	3104
		Control	215	3650
		Control	153	2109
		Control	192	2861
		Control	189	3443
		Control	191	2784
		Control	228	3951
		Control	280	4600
		Control	131	2301
		Control	207	3404
		Control	191	3525
		Control	168	2792
		Control	150	2135
		Control	143	2078
		Control	378	8068
		Control	289	5675
		Control	127	1791
		Control	154	2696
		Control	427	10947
		Control	161	2676
		Control	356	7447
		Control	268	4486
		Control	418	10138
		Control	149	2864
		Control	167	2566
		Control	311	5216
		Control	148	2273
		Control	156	2438
		Control	148	2700
		Control	220	3675
		Control	158	2667
		Control	320	6572
		Control	181	3141
		Control	157	2813
		Control	168	3279
		Control	216	3549
		Control	227	3844
		Control	170	2672
		Control	396	9287
		Control	295	5681
		Control	414	9207
		Control	177	2966
		Control	193	3001
		Control	126	1941
		Control	395	8760
		Control	134	1940
		Control	149	2102
		Control	337	7283
		Control	146	1920
		Control	201	3632
		Control	387	9385
		Control	156	2586
		Control	296	5602
		Control	159	2679
		Control	201	2845
		Control	208	3762
		Control	161	2451
		Control	229	4251
		Control	154	2431
		Control	159	2783
		Control	239	4630
		Control	171	3210
		Control	199	3395
		Control	159	2200
		Control	213	3413
		Control	187	3058
		Control	143	2291
		Control	205	3585
		Control	182	3340
		Control	197	3076
		Control	144	2407
		Control	322	6920
		Control	451	11845
		Control	128	2090
		Control	153	2643
		Control	139	2269
		Control	352	7358
		Control	168	2213
		Control	178	2662
		Control	255	5414
		Control	226	3976
		Control	169	3299
		Control	204	3451
		Control	263	4539
		Control	132	2246
		Control	145	2235
		Control	244	4828
		Control	183	3217
		Control	144	2158
		Control	203	3587
		Control	218	4233
		Control	186	3469
		Control	301	6696
		Control	126	2130
		Control	208	3677
		Control	258	5068
		Control	189	3174
		Control	154	2395
		Control	240	5140
		Control	169	2312
		Control	202	3255
		Control	143	2316
		Control	140	2232
		Control	244	4178
		Control	657	21299
		Control	163	2566
		Control	166	2919
		Control	160	2973
		Control	185	3593
		Control	289	5868
		Control	499	11829
		Control	507	15104
		Control	157	2390
		Control	165	2750
		Control	364	8256
		Control	183	3217
		Control	604	13926
		Control	162	2177
		Control	143	2531
		Control	223	3974
		Control	133	2421
		Control	243	4341
		Control	167	2529
		Control	300	6414
		Control	223	3741
		Control	182	3183
		Control	156	2636
		Control	178	2928
		Control	156	2554
		Control	202	2997
		Control	139	2288
		Control	137	2381
		Control	244	5844
		Control	195	2991
		Control	237	4341
		Control	207	4010
		Control	309	5145
		Control	197	3981
		Control	153	2446
		Control	149	2017
		Control	136	1951
		Control	288	5222
		Control	183	2733
		Control	296	5862
		Control	293	6424
		Control	193	3230
		Control	212	3830
		Control	338	7659
		Control	450	10941
		Control	245	4229
		Control	157	3066
		Control	275	5356
		Control	246	5159
		Control	218	3887
		Control	209	3506
		Control	310	6722
		Control	135	2664
		Control	129	1767
		Control	205	3704
		Control	345	7842
		Control	167	2797
		Control	222	3942
		Control	366	7577
		Control	165	2957
		Control	394	9366
		Control	150	2328
		Control	222	4153
		Control	381	9111
		Control	288	6185
		Control	186	3418
		Control	139	1810
		Control	207	4565
		Control	290	6291
		Control	203	3196
		Control	223	4301
		Control	454	12123
		Control	190	3773
		Control	195	3197
		Control	211	3768
		Control	171	3514
		Control	468	12375
		Control	191	3136
		Control	221	4091
		Control	151	2192
		Control	462	10794
		Control	160	2959
		Control	144	2386
		Control	243	4449
		Control	178	3009
		Control	243	3968
		Control	162	3046
		Control	274	5425
		Control	160	2480
		Control	187	2948
		Control	162	2822
		Control	201	4023
		Control	178	2632
		Control	131	2192
		Control	163	2342
		Control	134	1689
		Control	160	2675
		Control	183	2893
		Control	423	9872
		Control	159	2943
		Control	207	3581
		Control	144	2401
		Control	164	2458
		Control	170	2613
		Control	142	1804
		Control	260	5681
		Control	127	1993
		Control	177	3147
		Control	151	2471
		Control	137	1764
		Control	129	1958
		Control	197	3396
		Control	199	3517
		Control	244	3984
		Control	134	2370
		Control	223	3973
		Control	233	3581
		Control	148	2101
		Control	400	8559
		Control	185	2579
		Control	125	1528
		Control	194	3429
		Control	192	3010
		Control	165	2977
		Control	175	3382
		Control	254	4301
		Control	146	2077
		Control	521	14878
		Control	156	2619
		Control	299	6637
		Control	185	2613
		Control	159	2697
		Control	242	4233
		Control	238	4487
		Control	173	3276
		Control	224	4499
		Control	150	2561
		Control	167	3159
		Control	216	3238
		Control	310	7301
		Control	321	6475
		Control	124	2248
		Control	341	7422
		Control	179	2712
		Control	250	4641
		Control	124	1790
		Control	242	4607
		Control	177	2556
		Control	168	2761
		Control	239	4020
		Control	440	11063
		Control	224	3432
		Control	208	3818
		Control	417	9952
		Control	216	4193
		Control	358	8708
		Control	369	7942
		Control	151	2261
		Control	154	2021
		Control	261	4908
		Control	254	4526
		Control	151	2360
		Control	298	5414
		Control	325	6934
		Control	353	6887
		Control	227	3827
		Control	211	3389
		Control	476	12236
		Control	140	2337
		Control	213	3985
		Control	231	4918
		Control	153	2066
		Control	333	7904
		Control	420	9487
		Control	129	1850
		Control	157	2474
		Control	241	4457
		Control	187	3158
		Control	324	7259
		Control	168	3145
		Control	130	1834
		Control	418	8530
		Control	296	5876
		Control	161	2944
		Control	161	2634
		Control	129	2395
		Control	296	5987
		Control	265	4852
		Control	528	16563
		Control	138	2406
		Control	240	4085
		Control	289	6140
		Control	249	5133
		Control	160	3122
		Control	583	16208
		Control	396	10224
		Control	158	2253
		Control	240	4831
		Control	287	5713
		Control	152	2360
		Control	310	6085
		Control	307	5908
		Control	137	2129
		Control	441	11481
		Control	153	2398
		Control	219	3907
		Control	190	2872
		Control	198	3135
		Control	219	4583
		Control	196	3305
		Control	301	5820
		Control	214	3855
		Control	227	4262
		Control	182	2983
		Control	390	9674
		Control	364	7912
		Control	277	5571
		Control	221	3877
		Control	178	2986
		Control	308	6264
		Control	283	4837
		Control	153	2108
		Control	138	2068
		Control	128	1924
		Control	128	1643
		Control	308	6229
		Control	171	2537
		Control	275	5038
		Control	194	2756
		Control	158	2664
		Control	123	1946
		Control	133	1843
		Control	180	2995
		Control	439	11882
		Control	196	2912
		Control	128	1772
		Control	459	11575
		Control	321	6610
		Control	222	4553
		Control	136	2000
		Control	186	3003
		Control	272	5245
		Control	350	7930
		Control	274	5191
		Control	295	5760
		Control	342	7643
		Control	188	3423
		Control	180	2905
		Control	241	4886
		Control	132	1927
		Control	170	2537
		Control	153	2218
		Control	301	5698
		Control	162	2718
		Control	194	3045
		Control	235	4973
		Control	184	3330
		Control	176	2563
		Control	571	15792
		Control	243	4772
		Control	331	6742
		Control	216	4076
		Control	185	3071
		Control	277	4464
		Control	186	3442
		Control	135	2369
		Control	208	3559
		Control	343	6051
		Control	168	2818
		Control	215	3907
		Control	178	2470
		Control	129	2268
		Control	160	2693
		Control	245	4427
		Control	126	2066
		Control	127	2129
		Control	213	4623
		Control	210	3208
		Control	272	5522
		Control	412	9683
		Control	297	6507
		Control	173	2715
		Control	238	4191
		Control	251	5170
		Control	135	2647
		Control	149	2685
		Control	182	2910
		Control	381	8193
		Control	128	1920
		Control	517	14504
		Control	198	3040
		Control	319	6222
		Control	277	5570
		Control	125	1699
		Control	226	4029
		Control	124	2020
		Control	305	7187
		Control	125	1766
		Control	178	2575
		Control	148	2491
		Control	185	3318
		Control	133	2165
		Control	127	2593
		Control	241	4056
		Control	389	8296
		Control	130	1510
		Control	150	2662
		Control	147	2094
		Control	148	2006
		Control	165	2155
		Control	141	2044
		Control	159	2531
		Control	169	2683
		Control	151	2249
		Control	279	4846
		Control	391	8401
		Control	252	4310
		Control	246	4539
		Control	251	4369
		Control	188	3336
		Control	249	5102
		Control	314	6249
		Control	141	1739
		Control	196	3220
		Control	385	9465
		Control	133	2142
		Control	151	2313
		Control	136	1733
		Control	159	2121
		Control	169	2573
		Control	194	3180
		Control	153	2365
		Control	211	3896
		Control	207	3665
		Control	258	4753
		Control	216	3610
		Control	178	2747
		Control	124	1669
		Control	339	6676
		Control	367	9483
		Control	453	11028
		Control	175	2480
		Control	148	2944
		Control	173	2941
		Control	143	2562
		Control	135	2560
		Control	410	9063
		Control	168	2687
		Control	136	2070
		Control	324	6938
		Control	423	10052
		Control	225	4293
		Control	279	4603
		Control	131	2121
		Control	162	2882
		Control	143	1884
		Control	194	2676
		Control	133	2431
		Control	129	1927
		Control	206	3651
		Control	175	2645
		Control	164	2498
		Control	146	2112
		Control	139	2547
		Control	133	2131
		Control	138	2515
		Control	237	4263
		Control	203	3984
		Control	523	12972
		Control	237	4121
		Control	439	10568
		Control	162	2749
		Control	179	3236
		Control	125	1821
		Control	237	5115
		Control	291	6070
		Control	135	2762
		Control	226	4492
		Control	133	2184
		Control	170	2908
		Control	306	6422
		Control	150	2110
		Control	377	8874
		Control	284	5289
		Control	156	2319
		Control	154	2542
		Control	213	3588
		Control	150	2352
		Control	138	1897
		Control	293	5595
		Control	169	3267
		Control	240	3872
		Control	280	6404
		Control	227	3865
		Control	199	3410
		Control	135	1795
		Control	230	3675
		Control	235	5205
		Control	146	2517
		Control	315	7897
		Control	144	2563
		Control	153	2499
		Control	157	2447
		Control	403	10087
		Control	338	7092
		Control	129	1979
		Control	241	4422
		Control	209	3529
		Control	131	2044
		Control	142	1956
		Control	133	1991
		Control	352	7602
		Control	299	6592
		Control	144	2597
		Control	219	3156
		Control	195	3247
		Control	173	2546
		Control	274	5133
		Control	471	12349
		Control	182	2639
		Control	229	4235
		Control	131	1824
		Control	245	4727
		Control	125	1725
		Control	264	4495
		Control	359	9175
		Control	276	5479
		Control	131	1986
		Control	278	5328
		Control	170	2888
		Control	207	3341
		Control	147	2335
		Control	175	2883
		Control	279	5220
		Control	284	5066
		Control	161	2209
		Control	137	2292
		Control	131	2345
		Control	195	2989
		Control	163	2821
		Control	293	5902
		Control	146	1901
		Control	135	2120
		Control	234	3682
		Control	125	2104
		Control	127	1788
		Control	143	2346
		Control	160	2816
		Control	224	3964
		Control	634	18923
		Control	133	1858
		Control	250	4436
		Control	162	2855
		Control	137	2343
		Control	271	5431
		Control	197	3519
		Control	142	1949
		Control	169	2503
		Control	569	16616
		Control	206	4068
		Control	214	4298
		Control	423	10987
		Control	176	2799
		Control	126	1784
		Control	172	3706
		Control	198	3666
		Control	184	3185
		Control	178	3145
		Control	202	3410
		Control	157	2304
		Control	167	3028
		Control	245	4426
		Control	206	3640
		Control	182	2773
		Control	128	1913
		Control	190	3166
		Control	295	5749
		Control	138	2236
		Control	278	5492
		Control	133	2090
		Control	152	2244
		Control	375	7682
		Control	188	3014
		Control	136	1952
		Control	235	4214
		Control	126	1817
		Control	150	2542
		Control	127	2022
		Control	126	1790
		Control	205	3735
		Control	416	8643
		Control	128	2087
		Control	394	9146
		Control	163	3495
		Control	317	6769
		Control	181	3010
		Control	150	2183
		Control	208	4078
		Control	272	5210
		Control	165	2412
		Control	130	1652
		Control	133	1923
		Control	208	3195
		Control	215	3821
		Control	182	3434
		Control	259	5335
		Control	207	3798
		Control	240	4313
		Control	334	7288
		Control	180	3484
		Control	234	4773
		Control	160	2766
		Control	134	2169
		Control	128	2339
		Control	254	4617
		Control	165	2683
		Control	458	12303
		Control	318	6292
		Control	227	3913
		Control	284	5888
		Control	207	2780
		Control	280	5691
		Control	246	4188
		Control	385	9131
		Control	253	5326
		Control	195	3920
		Control	331	7093
		Control	483	10936
		Control	254	3804
		Control	182	2790
		Control	292	5469
		Control	245	5052
		Control	174	3285
		Control	213	3382
		Control	280	5920
		Control	177	3032
		Control	211	3634
		Control	171	2812
		Control	218	3165
		Control	143	2022
		Control	324	6439
		Control	197	3957
		Control	177	2486
		Control	210	3445
		Control	144	2751
		Control	453	11375
		Control	149	2589
		Control	310	6238
		Control	196	3455
		Control	224	4563
		Control	135	2252
		Control	190	3600
		Control	126	2139
		Control	413	9227
		Control	197	3446
		Control	295	4837
		Control	148	2384
		Control	295	6030
		Control	285	5591
		Control	430	9540
		Control	232	3913
		Control	142	2458
		Control	378	8810
		Control	366	8988
		Control	183	3377
		Control	196	3563
		Control	358	9613
		Control	125	2093
		Control	200	3299
		Control	219	4032
		Control	153	3099
		Control	146	2200
		Control	179	3057
		Control	469	12389
		Control	130	2061
		Control	171	3456
		Control	138	2115
		Control	195	2970
		Control	149	1938
		Control	124	1727
		Control	124	1847
		Control	239	4790
		Control	171	3083
		Control	227	4243
		Control	269	4696
		Control	249	5214
		Control	130	1737
		Control	212	3900
		Control	293	5825
		Control	143	2082
		Control	229	4246
		Control	326	6356
		Control	148	2556
		Control	257	4596
		Control	173	3285
		Control	184	3039
		Control	160	2743
		Control	154	2803
		Control	233	4287
		Control	133	2214
		Control	334	7382
		Control	279	4812
		Control	188	3182
		Control	302	7557
		Control	127	1669
		Control	159	2621
		Control	154	2561
		Control	187	3065
		Control	188	2789
		Control	134	1948
		Control	211	3936
		Control	218	3885
		Control	178	3208
		Control	186	3542
		Control	212	3976
		Control	146	2487
		Control	197	3608
		Control	194	3600
		Control	248	4543
		Control	207	3260
		Control	155	2475
		Control	462	11441
		Control	171	2843
		Control	183	3034
		Control	137	1695
		Control	322	7017
		Control	141	2050
		Control	248	4946
		Control	250	4736
		Control	175	3419
		Control	173	3061
		Control	131	1463
		Control	156	2634
		Control	130	1600
		Control	271	5331
		Control	354	6342
		Control	341	7690
		Control	190	2748
		Control	222	3734
		Control	171	2558
		Control	256	5070
		Control	152	2846
		Control	199	3242
		Control	242	4656
		Control	217	3870
		Control	300	5904
		Control	206	3493
		Control	309	6462
		Control	370	8164
		Control	172	2828
		Control	127	2237
		Control	148	2118
		Control	379	8036
		Control	184	3162
		Control	128	2133
		Control	434	10116
		Control	181	2715
		Control	136	2121
		Control	187	3494
		Control	267	5568
		Control	316	6880
		Control	150	2315
		Control	277	5819
		Control	242	4723
		Control	259	5239
		Control	292	5590
		Control	509	12976
		Control	184	3296
		Control	144	2348
		Control	153	2586
		Control	167	2745
		Control	462	13085
		Control	173	2636
		Control	164	2502
		Control	238	4610
		Control	389	9856
		Control	158	2988
		Control	263	5295
		Control	163	2577
		Control	150	2950
		Control	230	4381
		Control	176	2665
		Control	189	3161
		Control	185	2899
		Control	156	2402
		Control	150	1921
		Control	310	5852
		Control	154	2218
		Control	203	4057
		Control	295	5956
		Control	142	2461
		Control	237	4046
		Control	182	3124
		Control	151	1821
		Control	159	2351
		Control	172	3312
		Control	206	3680
		Control	258	5002
		Control	191	3057
		Control	135	2170
		Control	483	12014
		Control	149	2472
		Control	132	2077
		Control	328	6414
		Control	215	3968
		Control	160	2640
		Control	271	5339
		Control	198	3002
		Control	425	10816
		Control	170	3451
		Control	152	2234
		Control	313	6639
		Control	135	2000
		Control	288	5754
		Control	379	9219
		Control	249	4320
		Control	182	2651
		Control	232	4240
		Control	148	2735
		Control	149	1990
		Control	186	3221
		Control	351	7442
		Control	201	4146
		Control	163	2437
		Control	179	2706
		Control	369	7932
		Control	184	3515
		Control	130	1755
		Control	168	2897
		Control	264	4406
		Control	273	5064
		Control	156	2519
		Control	196	3181
		Control	145	2126
		Control	229	3851
		Control	227	3762
		Control	234	3945
		Control	126	1869
		Control	209	2946
		Control	188	2894
		Control	245	4322
		Control	164	3049
		Control	229	4915
		Control	170	2605
		Control	176	2838
		Control	260	4992
		Control	155	2660
		Control	126	1590
		Control	132	1953
		Control	131	2120
		Control	205	3838
		Control	172	2797
		Control	178	2854
		Control	125	1712
		Control	189	3337
		Control	195	3663
		Control	266	5286
		Control	226	4241
		Control	263	4464
		Control	200	3655
		Control	274	5750
		Control	172	2374
		Control	374	7468
		Control	204	3440
		Control	147	2419
		Control	124	1855
		Control	240	4258
		Control	180	3103
		Control	242	3678
		Control	168	3135
		Control	286	5301
		Control	370	8234
		Control	168	2671
		Control	185	3088
		Control	351	7959
		Control	157	2213
		Control	228	3787
		Control	219	4469
		Control	237	4752
		Control	143	2012
		Control	453	10188
		Control	144	2368
		Control	241	4339
		Control	154	2228
		Control	153	2452
		Control	167	3086
		Control	183	2987
		Control	156	2789
		Control	291	5684
		Control	127	1704
		Control	378	8335
		Control	163	2597
		Control	127	1734
		Control	189	3298
		Control	239	4441
		Control	152	2716
		Control	160	2911
		Control	124	1787
		Control	218	3882
		Control	300	5741
		Control	153	2504
		Control	125	1530
		Control	340	7214
		Control	245	4299
		Control	166	2284
		Control	133	1986
		Control	212	4001
		Control	136	2600
		Control	160	2470
		Control	158	2853
		Control	157	2343
		Control	135	1872
		Control	147	2483
		Control	195	3224
		Control	178	3326
		Control	280	5442
		Control	217	3723
		Control	137	1899
		Control	183	2979
		Control	172	3154
		Control	208	3572
		Control	253	5266
		Control	166	2818
		Control	301	5713
		Control	185	3187
		Control	145	2182
		Control	183	2688
		Control	288	5952
		Control	271	5114
		Control	141	2384
		Control	187	3478
		Control	127	1875
		Control	160	2820
		Control	395	7738
		Control	521	13844
		Control	156	2447
		Control	208	3121
		Control	179	3299
		Control	168	2866
		Control	181	3819
		Control	231	4461
		Control	531	13495
		Control	152	2626
		Control	370	8722
		Control	353	7476
		Control	215	3965
		Control	171	3103
		Control	163	2750
		Control	124	1881
		Control	384	7935
		Control	261	5566
		Control	234	4751
		Control	182	3759
		Control	147	2217
		Control	201	3210
		Control	367	8646
		Control	128	1918
		Control	175	2869
		Control	141	2127
		Control	225	5076
		Control	323	6984
		Control	152	2906
		Control	186	3146
		Control	198	4158
		Control	152	2573
		Control	152	2465
		Control	313	6088
		Control	194	2793
		Control	213	3471
		Control	164	2293
		Control	165	2767
		Control	163	4011
		Control	325	7064
		Control	228	3851
		Control	398	9951
		Control	181	3078
		Control	214	3533
		Control	181	2998
		Control	131	1979
		Control	296	5425
		Control	276	6015
		Control	133	1970
		Control	136	2186
		Control	250	4124
		Control	149	3125
		Control	127	1966
		Control	147	2418
		Control	222	5068
		Control	173	2915
		Control	277	5084
		Control	315	6377
		Control	256	4665
		Control	332	6343
		Control	158	2594
		Control	215	4001
		Control	443	11779
		Control	150	2116
		Control	228	3753
		Control	161	2940
		Control	222	3901
		Control	178	2598
		Control	152	3156
		Control	149	2584
		Control	193	3450
		Control	182	3164
		Control	268	5694
		Control	357	8260
		Control	135	2571
		Control	324	6437
		Control	209	3388
		Control	210	4171
		Control	185	3020
		Control	216	3655
		Control	143	2281
		Control	125	1609
		Control	165	2261
		Control	193	3197
		Control	189	3267
		Control	275	4897
		Control	130	2094
		Control	136	2199
		Control	216	4627
		Control	171	2864
		Control	178	2741
		Control	133	2033
		Control	175	2641
		Control	131	1961
		Control	171	2781
		Control	190	3751
		Control	329	6643
		Control	186	3071
		Control	211	3624
		Control	198	4738
		Control	295	5642
		Control	134	1988
		Control	140	2027
		Control	365	8796
		Control	182	2905
		Control	396	9261
		Control	192	3400
		Control	184	3254
		Control	159	2517
		Control	311	6088
		Control	449	11015
		Control	130	2168
		Control	137	2026
		Control	173	2781
		Control	471	10989
		Control	320	6872
		Control	148	2386
		Control	258	5182
		Control	298	5921
		Control	432	10904
		Control	153	2312
		Control	430	8399
		Control	127	1873
		Control	276	5099
		Control	333	6213
		Control	543	14041
		Control	190	3348
		Control	144	2096
		Control	168	2363
		Control	124	1860
		Control	188	3321
		Control	208	3400
		Control	163	2855
		Control	164	3086
		Control	224	3981
		Control	136	2146
		Control	154	2189
		Control	199	3361
		Control	138	2259
		Control	290	5077
		Control	140	2115
		Control	131	1972
		Control	200	3093
		Control	130	2204
		Control	293	5512
		Control	199	3208
		Control	262	5863
		Control	141	2580
		Control	212	3623
		Control	132	2063
		Control	267	5782
		Control	140	1987
		Control	134	2282
		Control	125	2129
		Control	193	3272
		Control	327	6789
		Control	172	3115
		Control	125	2114
		Control	145	2142
		Control	161	2799
		Control	199	3612
		Control	124	2160
		Control	224	4061
		Control	178	2924
		Control	293	4625
		Control	236	4574
		Control	248	4939
		Control	124	2087
		Control	208	3510
		Control	159	2686
		Control	287	5695
		Control	276	5903
		Control	127	2052
		Control	234	4650
		Control	146	2525
		Control	183	3111
		Control	136	2299
		Control	402	8205
		Control	284	5837
		Control	306	6369
		Control	179	3333
		Control	128	2061
		Control	150	2804
		Control	165	2690
		Control	125	1831
		Control	224	4419
		Control	168	2302
		Control	180	3968
		Control	209	3953
		Control	185	2772
		Control	439	9474
		Control	128	1789
		Control	142	1983
		Control	133	2109
		Control	134	2036
		Control	402	9773
		Control	334	6928
		Control	232	4415
		Control	146	2378
		Control	176	3073
		Control	148	2216
		Control	159	2276
		Control	302	6274
		Control	160	2306
		Control	150	2129
		Control	167	2701
		Control	137	2018
		Control	187	3336
		Control	128	1573
		Control	185	3003
		Control	341	6165
		Control	129	1936
		Control	356	8429
		Control	261	5600
		Control	147	2103
		Control	184	3561
		Control	392	8991
		Control	166	2832
		Control	140	2648
		Control	342	8105
		Control	323	6180
		Control	188	3085
		Control	125	2237
		Control	181	2988
		Control	135	1983
		Control	344	8170
		Control	227	3838
		Control	181	3143
		Control	143	2162
		Control	288	5944
		Control	145	2658
		Control	314	7193
		Control	297	5951
		Control	125	1974
		Control	222	3840
		Control	225	4148
		Control	180	3089
		Control	243	3952
		Control	236	4204
		Control	153	2486
		Control	282	4583
		Control	260	5043
		Control	123	1657
		Control	145	2101
		Control	160	2778
		Control	155	2849
		Control	146	2038
		Control	152	2615
		Control	245	4141
		Control	135	2028
		Control	160	2867
		Control	137	2439
		Control	143	2001
		Control	259	4527
		Control	198	3469
		Control	174	3322
		Control	154	2296
		Control	226	3818
		Control	163	2470
		Control	198	3709
		Control	152	2408
		Control	315	6693
		Control	182	3295
		Control	177	2756
		Control	364	9137
		Control	190	3201
		Control	299	6022
		Control	168	2431
		Control	214	4150
		Control	188	2884
		Control	206	3905
		Control	184	3058
		Control	300	6584
		Control	201	3130
		Control	168	2852
		Control	236	3801
		Control	141	1809
		Control	296	5675
		Control	181	2682
		Control	237	3747
		Control	161	2790
		Control	214	4041
		Control	209	4136
		Control	148	2405
		Control	141	2250
		Control	128	1832
		Control	150	2604
		Control	222	3339
		Control	123	2009
		Control	144	2383
		Control	293	6914
		Control	140	1814
		Control	149	2459
		Control	191	3250
		Control	675	22935
		Control	208	3486
		Control	260	4992
		Control	171	3064
		Control	176	2455
		Control	129	2066
		Control	204	3258
		Control	213	4134
		Control	290	5601
		Control	183	3257
		Control	133	2264
		Control	147	2319
		Control	144	2304
		Control	204	3486
		Control	516	15768
		Control	142	1814
		Control	126	1912
		Control	290	5921
		Control	145	2606
		Control	150	2605
		Control	227	3857
		Control	123	1728
		Control	129	1868
		Control	137	2388
		Control	174	3153
		Control	297	5929
		Control	160	2968
		Control	262	4909
		Control	448	11577
		Control	154	2207
		Control	244	3897
		Control	153	2094
		Control	303	6233
		Control	264	5268
		Control	167	2619
		Control	230	4293
		Control	183	3637
		Control	177	2844
		Control	160	2196
		Control	326	6929
		Control	208	3609
		Control	126	1910
		Control	258	4594
		Control	124	2172
		Control	129	2023
		Control	209	3267
		Control	192	3451
		Control	202	3468
		Control	268	5026
		Control	132	1827
		Control	138	2030
		Control	301	5518
		Control	390	9956
		Control	159	2756
		Control	184	2923
		Control	140	2248
		Control	195	3369
		Control	133	1848
		Control	137	2102
		Control	262	5212
		Control	148	2199
		Control	130	1865
		Control	208	3587
		Control	239	4533
		Control	146	2398
		Control	216	3849
		Control	451	11567
		Control	260	4838
		Control	369	8098
		Control	339	7824
		Control	136	2159
		Control	128	2191
		Control	171	2864
		Control	290	6800
		Control	153	2537
		Control	201	3491
		Control	189	3182
		Control	148	2681
		Control	197	3227
		Control	319	6953
		Control	129	2017
		Control	207	3569
		Control	204	3547
		Control	263	5522
		Control	372	7805
		Control	178	3166
		Control	357	7200
		Control	477	12574
		Control	124	1759
		Control	293	6555
		Control	159	2606
		Control	241	3590
		Control	300	5596
		Control	138	2152
		Control	164	2495
		Control	303	7105
		Control	186	3167
		Control	268	5382
		Control	224	4046
		Control	189	2975
		Control	260	5484
		Control	186	2875
		Control	166	2962
		Control	146	2127
		Control	182	2603
		Control	162	2532
		Control	297	5881
		Control	218	3999
		Control	176	3256
		Control	172	2505
		Control	374	8447
		Control	213	3571
		Control	221	4059
		Control	163	2935
		Control	144	2320
		Control	193	3437
		Control	176	2291
		Control	275	5817
		Control	278	5435
		Control	205	3704
		Control	150	2261
		Control	574	16941
		Control	310	6524
		Control	168	3171
		Control	293	6137
		Control	236	4869
		Control	213	4298
		Control	135	2168
		Control	129	1748
		Control	428	8946
		Control	267	4317
		Control	183	3021
		Control	282	5547
		Control	168	2485
		Control	130	1888
		Control	167	2882
		Control	229	4650
		Control	162	2408
		Control	133	1800
		Control	328	7620
		Control	202	4082
		Control	467	13536
		Control	131	2413
		Control	196	3339
		Control	167	2121
		Control	151	2205
		Control	165	3154
		Control	189	3180
		Control	160	2429
		Control	166	2799
		Control	177	3250
		Control	557	16028
		Control	231	3996
		Control	366	8290
		Control	486	13627
		Control	396	8824
		Control	385	8384
		Control	267	5398
		Control	230	4278
		Control	171	2352
		Control	193	3783
		Control	238	4099
		Control	192	3482
		Control	167	2474
		Control	329	6734
		Control	124	2133
		Control	525	13193
		Control	245	4545
		Control	125	1840
		Control	287	5515
		Control	282	5847
		Control	203	3537
		Control	237	4283
		Control	165	2549
		Control	348	7509
		Control	145	2193
		Control	322	6697
		Control	195	3258
		Control	220	3729
		Control	136	1969
		Control	255	4070
		Control	238	4274
		Control	275	5533
		Control	126	1803
		Control	187	3021
		Control	342	7283
		Control	232	4016
		Control	166	2490
		Control	217	4290
		Control	225	3958
		Control	200	2789
		Control	163	2602
		Control	298	5501
		Control	187	3140
		Control	216	4080
		Control	136	1995
		Control	218	3751
		Control	163	2577
		Control	293	6082
		Control	125	2205
		Control	222	4343
		Control	149	2246
		Control	246	5151
		Control	192	2923
		Control	182	3056
		Control	164	2499
		Control	188	3013
		Control	140	2105
		Control	137	2243
		Control	165	2489
		Control	150	1873
		Control	140	2647
		Control	222	4129
		Control	164	2519
		Control	189	3372
		Control	144	1958
		Control	164	2577
		Control	239	3627
		Control	305	5820
		Control	135	2079
		Control	147	2260
		Control	142	2274
		Control	159	2580
		Control	221	3723
		Control	141	2505
		Control	185	2847
		Control	350	7132
		Control	245	3752
		Control	253	4001
		Control	179	2890
		Control	172	3339
		Control	212	3167
		Control	228	3934
		Control	156	1973
		Control	346	7414
		Control	165	2562
		Control	295	6410
		Control	185	2942
		Control	515	14159
		Control	163	2648
		Control	343	7336
		Control	232	4119
		Control	201	3414
		Control	186	3114
		Control	136	1957
		Control	126	1935
		Control	173	2469
		Control	223	3656
		Control	172	2338
		Control	337	6942
		Control	251	4910
		Control	219	3860
		Control	256	4574
		Control	152	3103
		Control	368	6738
		Control	151	2323
		Control	344	6543
		Control	159	2523
		Control	143	2461
		Control	188	2286
		Control	246	4137
		Control	170	2440
		Control	233	4117
		Control	158	2414
		Control	219	3758
		Control	166	2374
		Control	192	2683
		Control	160	3048
		Control	262	5054
		Control	189	3035
		Control	149	2619
		Control	133	1798
		Control	159	2435
		Control	149	2440
		Control	344	7010
		Control	322	6851
		Control	149	2589
		Control	167	2800
		Control	218	3783
		Control	131	2196
		Control	308	6504
		Control	127	1896
		Control	125	1537
		Control	199	2769
		Control	151	2109
		Control	211	3962
		Control	204	3725
		Control	148	2266
		Control	138	2312
		Control	221	3955
		Control	230	4044
		Control	163	2429
		Control	275	5221
		Control	155	2233
		Control	161	2900
		Control	183	3163
		Control	149	2389
		Control	168	3190
		Control	168	2918
		Control	436	8982
		Control	127	2169
		Control	399	8935
		Control	183	2993
		Control	193	3131
		Control	174	2825
		Control	179	2529
		Control	167	2097
		Control	447	9735
		Control	216	3491
		Control	267	5424
		Control	148	2215
		Control	189	3046
		Control	144	2679
		Control	127	1610
		Control	162	2490
		Control	321	6884
		Control	160	2484
		Control	302	6601
		Control	136	2125
		Control	207	4510
		Control	123	1667
		Control	322	6927
		Control	164	2761
		Control	229	3932
		Control	338	7866
		Control	146	2340
		Control	125	1725
		Control	225	4487
		Control	186	3393
		Control	294	5305
		Control	127	1837
		Control	201	2809
		Control	275	6091
		Control	196	3541
		Control	130	1813
		Control	125	1898
		Control	192	3266
		Control	313	7111
		Control	162	2567
		Control	257	4191
		Control	315	6628
		Control	175	3219
		Control	129	2597
		Control	222	4253
		Control	234	4236
		Control	339	6306
		Control	180	2912
		Control	150	2202
		Control	144	2161
		Control	139	1801
		Control	192	3160
		Control	311	5911
		Control	324	5639
		Control	219	3681
		Control	217	3803
		Control	166	2969
		Control	200	3255
		Control	456	10344
		Control	152	2119
		Control	134	1888
		Control	128	2002
		Control	233	4283
		Control	213	3567
		Control	142	2513
		Control	150	2668
		Control	181	3667
		Control	177	3139
		Control	275	6080
		Control	160	2811
		Control	412	9786
		Control	161	2608
		Control	129	1887
		Control	153	2288
		Control	236	4169
		Control	136	2092
		Control	276	4791
		Control	183	3059
		Control	140	2205
		Control	191	3624
		Control	165	2845
		Control	307	6286
		Control	133	2330
		Control	214	3973
		Control	337	7071
		Control	146	1812
		Control	259	4780
		Control	376	8538
		Control	199	3233
		Control	265	5194
		Control	267	5286
		Control	144	2284
		Control	262	4923
		Control	187	2957
		Control	125	1950
		Control	434	8898
		Control	185	3519
		Control	291	5457
		Control	281	5508
		Control	313	6423
[truncated: 13,292 more rows]

## Sheet: Figure 2f
Figure 2f	Gene expression (Log10(Counts+1)) of E. coli samples with and without rRNA depletion.
		gene	No-rRNA-depletion	rRNA-depletion
	1	gene:BW25113_0001	2.49969	2.92012
	2	gene:BW25113_0002	2.45025	2.89209
	3	gene:BW25113_0003	1.70757	2.24551
	4	gene:BW25113_0004	2.08636	2.56348
	5	gene:BW25113_0005	1.62325	1.85733
	6	gene:BW25113_0006	2.33646	2.66652
	7	gene:BW25113_0007	1.90849	2.33041
	8	gene:BW25113_0008	3.84917	4.16071
	9	gene:BW25113_0009	2.40654	2.82672
	10	gene:BW25113_0010	2.23553	2.70842
	11	gene:BW25113_0011	0.90309	1.32222
	12	gene:BW25113_0013	0.845098	1.27875
	13	gene:BW25113_0014	2.84011	3.21932
	14	gene:BW25113_0015	2.15836	2.53908
	15	gene:BW25113_0016	0.954243	1.30103
	16	gene:BW25113_0019	2.55388	3.0249
	17	gene:BW25113_0020	2.17609	2.51455
	18	gene:BW25113_0021	1.11394	1.49136
	19	gene:BW25113_0022	1.11394	1.57978
	20	gene:BW25113_0023	4.05135	4.32617
	21	gene:BW25113_0024	2.89487	3.24773
	22	gene:BW25113_0025	2.77232	3.1827
	23	gene:BW25113_0026	3.29535	3.74733
	24	gene:BW25113_0027	2.26007	2.72916
	25	gene:BW25113_0028	2.48144	2.93551
	26	gene:BW25113_0029	2.62014	3.05729
	27	gene:BW25113_0030	2.68305	3.12905
	28	gene:BW25113_0031	2.35603	2.81224
	29	gene:BW25113_0032	2.34635	2.77012
	30	gene:BW25113_0033	2.47567	2.90146
	31	gene:BW25113_0034	0.90309	1.34242
	32	gene:BW25113_0035	0.954243	1.60206
	33	gene:BW25113_0036	1	1.30103
	34	gene:BW25113_0037	1.66276	2.03743
	35	gene:BW25113_0038	1.89763	2.22531
	36	gene:BW25113_0039	2.50106	2.49831
	37	gene:BW25113_0040	1.27875	1.66276
	38	gene:BW25113_0041	0.69897	1.23045
	39	gene:BW25113_0042	0.778151	1.32222
	40	gene:BW25113_0043	1.04139	1.32222
	41	gene:BW25113_0044	0.30103	0.778151
	42	gene:BW25113_0045	1.04139	1.57978
	43	gene:BW25113_0046	1.51851	1.90309
	44	gene:BW25113_0047	1.75587	2.17319
	45	gene:BW25113_0048	2.42651	2.76492
	46	gene:BW25113_0049	2.26245	2.70927
	47	gene:BW25113_0050	2.45637	2.96988
	48	gene:BW25113_0051	2.93601	3.39985
	49	gene:BW25113_0052	2.8651	3.26221
	50	gene:BW25113_0053	3.02119	3.41246
	51	gene:BW25113_0054	3.49665	3.91761
	52	gene:BW25113_0055	2.0607	2.56467
	53	gene:BW25113_0058	2.15229	2.56348
	54	gene:BW25113_0059	3.16346	3.61595
	55	gene:BW25113_0060	2.23553	2.66839
	56	gene:BW25113_0061	0.845098	1.20412
	57	gene:BW25113_0064	1.34242	1.77085
	58	gene:BW25113_0065	1.86332	2.36922
	59	gene:BW25113_0066	1.6902	2.08991
	60	gene:BW25113_0067	1.83251	2.30535
	61	gene:BW25113_0068	2.03342	2.42651
	62	gene:BW25113_0069	2.14922	2.52634
	63	gene:BW25113_0070	1.61278	2.17026
	64	gene:BW25113_0071	1.49136	1.97772
	65	gene:BW25113_0072	1.54407	2.03743
	66	gene:BW25113_0073	1.6721	2.08636
	67	gene:BW25113_0074	1.69897	2.1038
	68	gene:BW25113_0075	1.53148	1.9345
	69	gene:BW25113_0076	1.27875	1.5682
	70	gene:BW25113_0077	1.73239	2.24055
	71	gene:BW25113_0078	1.20412	1.80618
	72	gene:BW25113_0080	2.89653	3.32181
	73	gene:BW25113_0081	1.88081	2.32015
	74	gene:BW25113_0082	2.73159	3.18156
	75	gene:BW25113_0083	1.94939	2.35411
	76	gene:BW25113_0084	2.4624	2.89873
	77	gene:BW25113_0085	2.47129	2.94151
	78	gene:BW25113_0086	2.75891	3.20629
	79	gene:BW25113_0087	2.79518	3.30814
	80	gene:BW25113_0088	2.49693	2.96095
	81	gene:BW25113_0089	2.45025	2.99123
	82	gene:BW25113_0090	2.4133	2.90255
	83	gene:BW25113_0091	2.77597	3.2266
	84	gene:BW25113_0092	2.3962	2.86451
	85	gene:BW25113_0093	2.44871	2.88649
	86	gene:BW25113_0094	2.70927	3.12189
	87	gene:BW25113_0095	2.89321	3.38632
	88	gene:BW25113_0096	3.40054	3.81604
	89	gene:BW25113_0097	2.943	3.3294
	90	gene:BW25113_0098	3.33284	3.75297
	91	gene:BW25113_0099	1.96848	2.28103
	92	gene:BW25113_0101	1.63347	2.0607
	93	gene:BW25113_0102	2.42975	2.85794
	94	gene:BW25113_0103	1.99123	2.43933
	95	gene:BW25113_0104	3.01828	3.37457
	96	gene:BW25113_0106	1.73239	2.11059
	97	gene:BW25113_0107	1.66276	2.0569
	98	gene:BW25113_0108	0.90309	1.39794
	99	gene:BW25113_0109	2.32428	2.75511
	100	gene:BW25113_0110	1.93952	2.49415
	101	gene:BW25113_0111	1.79934	2.39794
	102	gene:BW25113_0112	1.92428	2.38021
	103	gene:BW25113_0113	2.8651	3.23578
	104	gene:BW25113_0114	4.03699	4.42027
	105	gene:BW25113_0115	3.63879	4.03695
	106	gene:BW25113_0116	3.83897	4.26935
	107	gene:BW25113_0117	1.79239	2.32222
	108	gene:BW25113_0118	3.50325	3.93049
	109	gene:BW25113_0119	2.01703	2.48714
	110	gene:BW25113_0120	3.34557	3.69108
	111	gene:BW25113_0121	3.47436	3.85914
	112	gene:BW25113_0122	2.27646	2.66087
	113	gene:BW25113_0123	2.02119	2.49276
	114	gene:BW25113_0124	2.44716	2.84572
	115	gene:BW25113_0125	2.7332	3.16047
	116	gene:BW25113_0126	3.08386	3.47173
	117	gene:BW25113_0127	2.55991	2.9425
	118	gene:BW25113_0128	2.17609	2.72835
	119	gene:BW25113_0129	1.79239	2.30535
	120	gene:BW25113_0130	2	2.44871
	121	gene:BW25113_0131	2.77305	3.18837
	122	gene:BW25113_0132	1.36173	1.80618
	123	gene:BW25113_0133	2.617	3.02119
	124	gene:BW25113_0134	2.92686	3.29863
	125	gene:BW25113_0135	1.49136	1.68124
	126	gene:BW25113_0136	0.477121	1.14613
	127	gene:BW25113_0137	0.845098	1.32222
	128	gene:BW25113_0138	0.60206	1.23045
	129	gene:BW25113_0139	1.07918	1.69897
	130	gene:BW25113_0140	1.07918	1.30103
	131	gene:BW25113_0141	0.778151	1.32222
	132	gene:BW25113_0142	1.78533	2.08991
	133	gene:BW25113_0143	3.22089	3.65552
	134	gene:BW25113_0144	2.47567	2.9058
	135	gene:BW25113_0145	3.18327	3.60141
	136	gene:BW25113_0146	2.39445	2.82413
	137	gene:BW25113_0147	2.11059	2.55267
	138	gene:BW25113_0148	2.12057	2.57978
	139	gene:BW25113_0149	2.33846	2.80209
	140	gene:BW25113_0150	3.29667	3.61574
	141	gene:BW25113_0151	2.3075	2.72997
	142	gene:BW25113_0152	2.29885	2.75282
	143	gene:BW25113_0153	2.38021	2.89154
	144	gene:BW25113_0154	2.62737	3.08207
	145	gene:BW25113_0155	2.13672	2.58433
	146	gene:BW25113_0156	2.25042	2.62941
	147	gene:BW25113_0157	1.61278	2.12385
	148	gene:BW25113_0158	2.06446	2.55388
	149	gene:BW25113_0159	2.80821	3.23528
	150	gene:BW25113_0160	2.17898	2.53403
	151	gene:BW25113_0161	2.5611	2.95231
	152	gene:BW25113_0162	2.03743	2.56585
	153	gene:BW25113_0163	1.97313	2.29003
	154	gene:BW25113_0164	1.89209	2.3483
	155	gene:BW25113_0166	3.03623	3.42716
	156	gene:BW25113_0167	2.78104	3.20978
	157	gene:BW25113_0168	3.18837	3.52556
	158	gene:BW25113_0169	4.04258	4.453
	159	gene:BW25113_0170	4.00736	4.40205
	160	gene:BW25113_0171	3.25672	3.63448
	161	gene:BW25113_0172	3.01284	3.40019
	162	gene:BW25113_0173	2.72181	3.20222
	163	gene:BW25113_0174	3.01326	3.39637
	164	gene:BW25113_0175	2.78533	3.32777
	165	gene:BW25113_0176	3.05843	3.54245
	166	gene:BW25113_0177	3.44185	3.86605
	167	gene:BW25113_0178	3.0607	3.45148
	168	gene:BW25113_0179	3.16997	3.61437
	169	gene:BW25113_0180	3.3753	3.71003
	170	gene:BW25113_0181	2.80754	3.2335
	171	gene:BW25113_0182	2.54654	2.93044
	172	gene:BW25113_0183	2.32634	2.74351
	173	gene:BW25113_0184	3.19976	3.60336
	174	gene:BW25113_0185	3.25672	3.63175
	175	gene:BW25113_0186	2.3784	2.81358
	176	gene:BW25113_0187	1.89763	2.37658
	177	gene:BW25113_0188	2.23805	2.71096
	178	gene:BW25113_0189	1.25527	1.62325
	179	gene:BW25113_0190	2.08636	2.55991
	180	gene:BW25113_0191	1.89209	2.24551
	181	gene:BW25113_0192	1.94448	2.29885
	182	gene:BW25113_0193	2.29003	2.74507
	183	gene:BW25113_0194	3.45743	3.9287
	184	gene:BW25113_0195	2.1271	2.57634
	185	gene:BW25113_0196	2.46389	2.89487
	186	gene:BW25113_0197	2.1959	2.54531
	187	gene:BW25113_0198	2.14613	2.66181
	188	gene:BW25113_0199	2.07918	2.48572
	189	gene:BW25113_0200	2.35984	2.75511
	190	gene:BW25113_0201	4.42057	4.76959
	191	gene:BW25113_0202	1.11394	1.30103
	192	gene:BW25113_0203	1.30103	1.83251
	193	gene:BW25113_0204	4.79597	4.51174
	194	gene:BW25113_0205	2.73078	2.64246
	195	gene:BW25113_0206	1.66276	2.0607
	196	gene:BW25113_0207	1.99564	2.34439
	197	gene:BW25113_0208	1.79239	2.0607
	198	gene:BW25113_0209	1.8451	2.19866
	199	gene:BW25113_0210	1.47712	1.97313
	200	gene:BW25113_0211	2.86153	3.28443
	201	gene:BW25113_0212	2.20683	2.56229
	202	gene:BW25113_0213	2.01284	2.4624
	203	gene:BW25113_0214	2.22789	2.58883
	204	gene:BW25113_0215	2.07918	2.4609
	205	gene:BW25113_0216	2.94939	3.45056
	206	gene:BW25113_0217	1.44716	1.70757
	207	gene:BW25113_0218	0.778151	1
	208	gene:BW25113_0219	1.49136	1.91908
	209	gene:BW25113_0220	1.36173	1.80618
	210	gene:BW25113_0221	1.38021	1.83251
	211	gene:BW25113_0222	2.46538	2.83948
	212	gene:BW25113_0223	2.38202	2.81889
	213	gene:BW25113_0224	2.51983	2.97267
	214	gene:BW25113_0225	1.81291	2.15836
	215	gene:BW25113_0226	1.93952	2.29226
	216	gene:BW25113_0227	1.23045	1.716
	217	gene:BW25113_0228	1.79239	2.16137
	218	gene:BW25113_0229	1.34242	1.81954
	219	gene:BW25113_0230	0.845098	1.43136
	220	gene:BW25113_0231	1.63347	2.05308
	221	gene:BW25113_0232	1.20412	1.44716
	222	gene:BW25113_0233	1.25527	1.62325
	223	gene:BW25113_0234	1	1.34242
	224	gene:BW25113_0235	0.69897	0.60206
	225	gene:BW25113_0236	1.4624	1.77085
	226	gene:BW25113_0237	3.31827	3.71792
	227	gene:BW25113_0238	3.00732	3.39199
	228	gene:BW25113_0239	2.44404	2.8451
	229	gene:BW25113_0240	2.26951	2.6561
	230	gene:BW25113_0241	1.39794	1.66276
	231	gene:BW25113_0242	2.5977	3.04376
	232	gene:BW25113_0243	2.84261	3.27623
	233	gene:BW25113_0244	2.45025	2.99432
	234	gene:BW25113_0245	1.5563	1.94939
	235	gene:BW25113_0246	1.07918	1.44716
	236	gene:BW25113_0247	0.69897	1.14613
	237	gene:BW25113_0248	1.6721	2.21219
	238	gene:BW25113_0249	1.20412	1.63347
	239	gene:BW25113_0250	1.53148	1.82607
	240	gene:BW25113_0251	1.30103	1.64345
	241	gene:BW25113_0252	1.30103	1.70757
	242	gene:BW25113_0253	1.47712	1.8451
	243	gene:BW25113_0254	1.59106	1.99564
	244	gene:BW25113_0256	1.76343	1.99123
	245	gene:BW25113_0258	1.59106	2.06819
	246	gene:BW25113_0259	0.477121	0.778151
	247	gene:BW25113_0260	1.76343	2.26245
	248	gene:BW25113_0261	1.38021	1.81954
	249	gene:BW25113_0262	1.20412	1.69897
	250	gene:BW25113_0263	0.477121	0.778151
	251	gene:BW25113_0266	1.36173	1.69897
	252	gene:BW25113_0267	1	1.38021
	253	gene:BW25113_0268	2.10721	2.47276
	254	gene:BW25113_0269	2	2.40824
	255	gene:BW25113_0270	1.32222	1.85733
	256	gene:BW25113_0271	1.41497	1.92428
	257	gene:BW25113_0272	1.74819	2.13672
	258	gene:BW25113_0273	1.66276	1.96848
	259	gene:BW25113_0276	1.61278	2.16435
	260	gene:BW25113_0277	1.23045	1.60206
	261	gene:BW25113_0278	1.50515	1.75587
	262	gene:BW25113_0279	1.27875	1.61278
	263	gene:BW25113_0280	2.52892	2.8651
	264	gene:BW25113_0281	2.03342	2.37475
	265	gene:BW25113_0283	0.69897	0.954243
	266	gene:BW25113_0284	1.30103	1.77085
	267	gene:BW25113_0285	1	1.25527
	268	gene:BW25113_0286	0.845098	1.44716
	269	gene:BW25113_0287	1.95424	2.36922
	270	gene:BW25113_0288	1.11394	1.5563
	271	gene:BW25113_0289	1.32222	1.59106
	272	gene:BW25113_0290	1.65321	2.01284
	273	gene:BW25113_0291	1.38021	1.81954
	274	gene:BW25113_0292	0.69897	1.17609
	275	gene:BW25113_0293	1.17609	1.44716
	276	gene:BW25113_0294	0.778151	1.07918
	277	gene:BW25113_0295	0.60206	0.60206
	278	gene:BW25113_0296	1.4624	1.6721
	279	gene:BW25113_0297	1	1.27875
	280	gene:BW25113_0300	1.43136	1.87506
	281	gene:BW25113_0301	0.60206	1.17609
	282	gene:BW25113_0303	0.69897	0.69897
	283	gene:BW25113_0304	1.36173	1.70757
	284	gene:BW25113_0305	0.90309	1.14613
	285	gene:BW25113_0306	2.25768	2.63649
	286	gene:BW25113_0307	2.75205	3.20629
	287	gene:BW25113_0308	2.08636	2.51055
	288	gene:BW25113_0310	1.17609	1.6721
	289	gene:BW25113_0311	2.02938	2.58771
	290	gene:BW25113_0312	2.07918	2.5172
	291	gene:BW25113_0313	2.08636	2.5977
	292	gene:BW25113_0314	2.10037	2.58659
	293	gene:BW25113_0315	1.68124	1.99123
	294	gene:BW25113_0316	1.59106	1.95904
	295	gene:BW25113_0317	0.69897	0.90309
	296	gene:BW25113_0318	1.17609	1.4624
	297	gene:BW25113_0319	0.90309	1.14613
	298	gene:BW25113_0320	1.07918	1.5682
	299	gene:BW25113_0321	1.14613	1.53148
	300	gene:BW25113_0323	0.69897	1.30103
	301	gene:BW25113_0324	1.95904	2.4133
	302	gene:BW25113_0325	1.53148	1.95424
	303	gene:BW25113_0326	0.845098	0.90309
	304	gene:BW25113_0327	1.20412	1.39794
	305	gene:BW25113_0328	1.44716	1.73239
	306	gene:BW25113_0329	1	1.27875
	307	gene:BW25113_0330	0.90309	1.51851
	308	gene:BW25113_0331	0.845098	0.954243
	309	gene:BW25113_0333	0.778151	1.34242
	310	gene:BW25113_0334	1.14613	1.51851
	311	gene:BW25113_0335	1.11394	1.76343
	312	gene:BW25113_0336	2.09342	2.59106
	313	gene:BW25113_0337	2.19866	2.62014
	314	gene:BW25113_0338	1.66276	2.01703
	315	gene:BW25113_0339	1	1.51851
	316	gene:BW25113_0340	1.07918	1.41497
	317	gene:BW25113_0341	0.90309	1.43136
	318	gene:BW25113_0342	1.04139	1.39794
	319	gene:BW25113_0343	1.07918	1.47712
	320	gene:BW25113_0344	0.60206	1.14613
	321	gene:BW25113_0345	2.13354	2.55751
	322	gene:BW25113_0346	1	1.44716
	323	gene:BW25113_0347	0.69897	1.27875
	324	gene:BW25113_0348	0.69897	1.25527
	325	gene:BW25113_0349	1.73239	2.18469
	326	gene:BW25113_0350	1.69897	2.18184
	327	gene:BW25113_0351	1.65321	2.09691
	328	gene:BW25113_0352	1.80618	2.23553
	329	gene:BW25113_0353	1.61278	2.11394
	330	gene:BW25113_0354	2.23553	2.54283
	331	gene:BW25113_0355	2.38382	2.68574
	332	gene:BW25113_0356	2.3075	2.72099
	333	gene:BW25113_0357	1.88649	2.23805
	334	gene:BW25113_0358	1	1.62325
	335	gene:BW25113_0361	0.30103	0.60206
	336	gene:BW25113_0363	1.17609	1.39794
	337	gene:BW25113_0364	0.477121	0.69897
	338	gene:BW25113_0365	0.778151	1.07918
	339	gene:BW25113_0366	0.60206	0.90309
	340	gene:BW25113_0367	0.30103	0.477121
	341	gene:BW25113_0368	1.50515	1.77085
	342	gene:BW25113_0369	2.68124	3.08099
	343	gene:BW25113_0375	0.69897	1.07918
	344	gene:BW25113_0376	2.02119	2.50515
	345	gene:BW25113_0377	2.08636	2.5955
	346	gene:BW25113_0378	1.70757	2.15836
	347	gene:BW25113_0379	0.477121	1.11394
	348	gene:BW25113_0380	1.89209	2.44404
	349	gene:BW25113_0381	2.68124	3.14922
	350	gene:BW25113_0382	1.70757	2.07555
	351	gene:BW25113_0383	1.79239	2.17026
	352	gene:BW25113_0384	1.43136	1.8451
	353	gene:BW25113_0385	1.61278	1.90309
	354	gene:BW25113_0386	2.23045	2.61066
	355	gene:BW25113_0387	1.76343	2.2014
	356	gene:BW25113_0388	2.33646	2.76938
	357	gene:BW25113_0389	2.27875	2.6149
	358	gene:BW25113_0390	1.94939	2.27875
	359	gene:BW25113_0391	2.27875	2.71517
	360	gene:BW25113_0392	1.47712	1.85126
	361	gene:BW25113_0393	2.32428	2.75664
	362	gene:BW25113_0394	1.83885	2.19033
	363	gene:BW25113_0396	1.72428	2.19866
	364	gene:BW25113_0397	2.54033	2.94349
	365	gene:BW25113_0398	2.36549	2.75891
	366	gene:BW25113_0399	1.47712	1.8451
	367	gene:BW25113_0400	1.23045	1.74036
	368	gene:BW25113_0401	2.64147	3.08386
	369	gene:BW25113_0402	2.46982	2.99695
	370	gene:BW25113_0403	1.86332	2.33041
	371	gene:BW25113_0404	1.63347	1.95904
	372	gene:BW25113_0405	2.97035	3.40993
	373	gene:BW25113_0406	3.18696	3.6013
	374	gene:BW25113_0407	3.11093	3.56549
	375	gene:BW25113_0408	3.32118	3.7502
	376	gene:BW25113_0409	2.85854	3.36286
	377	gene:BW25113_0410	2.14301	2.58659
	378	gene:BW25113_0411	3.58377	3.96223
	379	gene:BW25113_0412	1.23045	1.64345
	380	gene:BW25113_0413	2.01284	2.5955
	381	gene:BW25113_0414	2.61278	3.04961
	382	gene:BW25113_0415	3.30771	3.6621
	383	gene:BW25113_0416	2.57864	3.00945
	384	gene:BW25113_0417	2.52892	2.97589
	385	gene:BW25113_0418	2.14613	2.71933
	386	gene:BW25113_0419	2.13672	2.54283
	387	gene:BW25113_0420	3.20085	3.56656
	388	gene:BW25113_0421	2.89818	3.3032
	389	gene:BW25113_0422	2.3032	2.72835
	390	gene:BW25113_0423	2.98989	3.36903
	391	gene:BW25113_0424	1.63347	2.00432
	392	gene:BW25113_0425	2.32222	2.76938
	393	gene:BW25113_0426	2.82413	3.18724
	394	gene:BW25113_0427	2.32428	2.8014
	395	gene:BW25113_0428	3.41847	3.88632
	396	gene:BW25113_0429	2.98091	3.4843
	397	gene:BW25113_0430	3.3948	3.94433
	398	gene:BW25113_0431	3.85757	4.33143
	399	gene:BW25113_0432	3.97072	4.37774
	400	gene:BW25113_0433	2.78462	3.22737
	401	gene:BW25113_0434	3.18441	3.54233
	402	gene:BW25113_0435	1.95904	2.3075
	403	gene:BW25113_0436	3.9433	4.34811
	404	gene:BW25113_0437	2.97589	3.41145
	405	gene:BW25113_0438	3.10346	3.50664
	406	gene:BW25113_0439	3.03181	3.37912
	407	gene:BW25113_0440	3.36418	3.77422
	408	gene:BW25113_0441	3.22298	3.67706
	409	gene:BW25113_0442	1.51851	1.95904
	410	gene:BW25113_0443	1.41497	1.78533
	411	gene:BW25113_0444	2.3075	2.73719
	412	gene:BW25113_0445	1.74819	2.15534
	413	gene:BW25113_0446	2	2.3784
	414	gene:BW25113_0447	2.04922	2.33445
	415	gene:BW25113_0448	1.86332	2.29003
	416	gene:BW25113_0449	1.89209	2.3784
	417	gene:BW25113_0450	0.778151	1.04139
	418	gene:BW25113_0451	1.70757	2.21219
	419	gene:BW25113_0452	2.09691	2.55509
	420	gene:BW25113_0453	1.5682	1.97772
	421	gene:BW25113_0454	1.41497	1.76343
	422	gene:BW25113_0455	2.33244	2.89487
	423	gene:BW25113_0456	1	1.36173
	424	gene:BW25113_0457	2.04532	2.33041
	425	gene:BW25113_0458	2.54158	2.94792
	426	gene:BW25113_0459	2.53529	2.96708
	427	gene:BW25113_0460	2.19312	2.40654
	428	gene:BW25113_0461	2.04532	2.39967
	429	gene:BW25113_0462	3.19507	3.65772
	430	gene:BW25113_0463	2.75205	3.14737
	431	gene:BW25113_0464	2.51055	2.88536
	432	gene:BW25113_0465	2.79099	3.25382
	433	gene:BW25113_0466	1.07918	1.4624
	434	gene:BW25113_0467	1.69897	2.11394
	435	gene:BW25113_0468	2.15836	2.63347
	436	gene:BW25113_0469	3.46613	3.84435
	437	gene:BW25113_0470	3.06856	3.48087
	438	gene:BW25113_0471	2.5682	2.99211
	439	gene:BW25113_0472	2.82282	3.28217
	440	gene:BW25113_0473	2.74429	3.1014
	441	gene:BW25113_0474	3.15957	3.58973
	442	gene:BW25113_0475	2.0569	2.48855
	443	gene:BW25113_0476	1.4624	1.95424
	444	gene:BW25113_0477	2.83759	3.18213
	445	gene:BW25113_0478	2.716	3.16495
	446	gene:BW25113_0479	1.99564	2.41664
	447	gene:BW25113_0480	2.17026	2.57054
	448	gene:BW25113_0481	1.82607	2.18469
	449	gene:BW25113_0482	1.88081	2.29003
	450	gene:BW25113_0483	1.95424	2.27646
	451	gene:BW25113_0484	2.11727	2.55267
	452	gene:BW25113_0485	0.954243	1.59106
	453	gene:BW25113_0486	1.32222	1.60206
	454	gene:BW25113_0487	1.59106	1.99123
	455	gene:BW25113_0488	1.27875	1.86332
	456	gene:BW25113_0489	2.11059	2.49554
	457	gene:BW25113_0490	2.07188	2.47129
	458	gene:BW25113_0491	1.5682	1.94448
	459	gene:BW25113_0492	2.25285	2.69197
	460	gene:BW25113_0493	2.3032	2.71933
	461	gene:BW25113_0494	2.31597	2.67669
	462	gene:BW25113_0495	1.14613	1.716
	463	gene:BW25113_0496	1.6721	2.10037
	464	gene:BW25113_0497	1.41497	2.02531
	465	gene:BW25113_0498	0.778151	1.11394
	466	gene:BW25113_0499	1.54407	1.99564
	467	gene:BW25113_0501	1.11394	1.51851
	468	gene:BW25113_0502	1.47712	1.716
	469	gene:BW25113_0503	2.00432	2.47422
	470	gene:BW25113_0504	1.23045	1.60206
	471	gene:BW25113_0505	1.38021	1.65321
	472	gene:BW25113_0506	2.18469	2.72428
	473	gene:BW25113_0507	0.954243	1.41497
	474	gene:BW25113_0508	0.845098	1.25527
	475	gene:BW25113_0509	0.778151	1.25527
	476	gene:BW25113_0511	0.845098	1.59106
	477	gene:BW25113_0512	0.845098	1.44716
	478	gene:BW25113_0513	1.11394	1.59106
	479	gene:BW25113_0514	1.20412	1.39794
	480	gene:BW25113_0515	1.83251	2.21484
	481	gene:BW25113_0516	1.6721	2.07918
	482	gene:BW25113_0517	0.845098	1.34242
	483	gene:BW25113_0518	1	1.25527
	484	gene:BW25113_0520	0.60206	1.41497
	485	gene:BW25113_0521	1.30103	1.73239
	486	gene:BW25113_0522	2.22272	2.78176
	487	gene:BW25113_0523	2.24055	2.68215
	488	gene:BW25113_0524	2.35025	2.79169
	489	gene:BW25113_0525	3.4504	3.74507
	490	gene:BW25113_0526	2.94694	3.34005
	491	gene:BW25113_0527	1.73239	2.15229
	492	gene:BW25113_0528	1.5682	2.01703
	493	gene:BW25113_0529	2.81358	3.25983
	494	gene:BW25113_0530	0.90309	1.11394
	495	gene:BW25113_0531	0.477121	0.90309
	496	gene:BW25113_0532	1.32222	1.72428
	497	gene:BW25113_0533	0.69897	1.04139
	498	gene:BW25113_0534	0.30103	0.60206
	499	gene:BW25113_0535	0.90309	1.30103
	500	gene:BW25113_0536	1.79934	2.39794
	501	gene:BW25113_0537	2.08991	2.4133
	502	gene:BW25113_0539	1.11394	1.38021
	503	gene:BW25113_0542	1.04139	1.32222
	504	gene:BW25113_0543	1.83251	2.15229
	505	gene:BW25113_0544	1.04139	1.51851
	506	gene:BW25113_0545	1.07918	1.49136
	507	gene:BW25113_0546	1.34242	1.6902
	508	gene:BW25113_0547	0.60206	1.04139
	509	gene:BW25113_0548	0	0
	510	gene:BW25113_0549	0.30103	0.69897
	511	gene:BW25113_0550	0.477121	0.69897
	512	gene:BW25113_0551	0.477121	1
	513	gene:BW25113_0553	3.22557	3.59671
	514	gene:BW25113_0554	1.04139	1.36173
	515	gene:BW25113_0555	1.30103	1.81954
	516	gene:BW25113_0556	0.954243	1.49136
	517	gene:BW25113_0557	2.78604	3.02735
	518	gene:BW25113_0558	0.778151	0.90309
	519	gene:BW25113_0559	0.778151	1.04139
	520	gene:BW25113_0560	0	0.90309
	521	gene:BW25113_0561	0.60206	0.90309
	522	gene:BW25113_0562	1.04139	1.44716
	523	gene:BW25113_0563	0.30103	0.90309
	524	gene:BW25113_0564	0.90309	1.39794
	525	gene:BW25113_0565	3.08565	3.40192
	526	gene:BW25113_0566	1.11394	1.50515
	527	gene:BW25113_0567	1.30103	1.78533
	528	gene:BW25113_0568	2.13672	2.53908
	529	gene:BW25113_0569	2.20952	2.67669
	530	gene:BW25113_0570	1.87506	2.27875
	531	gene:BW25113_0571	1.83885	2.27875
	532	gene:BW25113_0572	0.845098	1.17609
	533	gene:BW25113_0573	1.27875	1.4624
	534	gene:BW25113_0574	0.69897	1.20412
	535	gene:BW25113_0575	1.34242	1.9345
	536	gene:BW25113_0576	2.50515	2.97451
	537	gene:BW25113_0577	2.38561	2.81558
	538	gene:BW25113_0578	3.01199	3.3707
	539	gene:BW25113_0579	1.54407	1.91908
	540	gene:BW25113_0580	2.08279	2.35984
	541	gene:BW25113_0581	1.39794	1.68124
	542	gene:BW25113_0582	0.60206	1.17609
	543	gene:BW25113_0583	2.0569	2.51055
	544	gene:BW25113_0584	2.85914	3.26529
	545	gene:BW25113_0585	1.81291	2.27416
	546	gene:BW25113_0586	2.7679	3.24452
	547	gene:BW25113_0587	1.54407	1.98227
	548	gene:BW25113_0588	1.73239	2.24797
	549	gene:BW25113_0589	2.0607	2.5172
	550	gene:BW25113_0590	1.94448	2.40654
	551	gene:BW25113_0591	2.22531	2.73878
	552	gene:BW25113_0592	2.23045	2.62634
	553	gene:BW25113_0593	2.56467	2.97589
	554	gene:BW25113_0594	2.91645	3.344
	555	gene:BW25113_0595	2.36922	2.8451
	556	gene:BW25113_0596	2.49415	2.97864
	557	gene:BW25113_0597	2.0607	2.53403
	558	gene:BW25113_0598	2.51322	2.95952
	559	gene:BW25113_0599	1.64345	2.1271
	560	gene:BW25113_0600	1.50515	1.8451
	561	gene:BW25113_0601	1.38021	1.59106
	562	gene:BW25113_0602	1.30103	1.75587
	563	gene:BW25113_0603	0.90309	1.17609
	564	gene:BW25113_0604	2.0569	2.3927
	565	gene:BW25113_0605	3.9509	4.24854
	566	gene:BW25113_0606	2.92169	3.33445
	567	gene:BW25113_0607	2.4133	2.89209
	568	gene:BW25113_0608	1.4624	1.86332
	569	gene:BW25113_0610	2.99211	3.35411
	570	gene:BW25113_0611	2.57054	2.94792
	571	gene:BW25113_0612	1.20412	1.63347
	572	gene:BW25113_0613	0.845098	1.11394
	573	gene:BW25113_0614	0.778151	0.90309
	574	gene:BW25113_0615	0.69897	1.20412
	575	gene:BW25113_0616	0.90309	1.39794
	576	gene:BW25113_0618	0.90309	1.32222
	577	gene:BW25113_0619	1.6902	2.13033
	578	gene:BW25113_0620	1.5563	2
	579	gene:BW25113_0621	2.30963	2.71767
	580	gene:BW25113_0622	1.23045	1.49136
	581	gene:BW25113_0623	4.13729	4.51868
	582	gene:BW25113_0624	2.12057	2.65321
	583	gene:BW25113_0627	1.83885	2.42325
	584	gene:BW25113_0628	3.03782	3.42308
	585	gene:BW25113_0629	1.66276	2.04139
	586	gene:BW25113_0630	2.41497	2.79029
	587	gene:BW25113_0631	2.38382	2.70927
	588	gene:BW25113_0632	3.19061	3.52982
	589	gene:BW25113_0633	2.76492	3.16286
	590	gene:BW25113_0634	2.5302	3.0187
	591	gene:BW25113_0635	2.87622	3.29358
	592	gene:BW25113_0636	2.57864	3.05652
	593	gene:BW25113_0637	3.05767	3.39915
	594	gene:BW25113_0638	1.99564	2.44871
	595	gene:BW25113_0639	2.43775	2.85126
	596	gene:BW25113_0640	2.87506	3.29951
	597	gene:BW25113_0641	2.57054	2.96848
	598	gene:BW25113_0642	3.38166	3.80828
	599	gene:BW25113_0643	1.716	2.1038
	600	gene:BW25113_0644	1.30103	1.716
	601	gene:BW25113_0645	0.477121	0.90309
	602	gene:BW25113_0646	1.23045	1.50515
	603	gene:BW25113_0647	0.778151	1.20412
	604	gene:BW25113_0648	0.845098	1.17609
	605	gene:BW25113_0649	1.38021	1.78533
	606	gene:BW25113_0650	1.79934	2.19866
	607	gene:BW25113_0651	3.03181	3.41896
	608	gene:BW25113_0652	1.6721	2.12057
	609	gene:BW25113_0653	1.74036	2.23553
	610	gene:BW25113_0654	1.70757	2.07188
	611	gene:BW25113_0655	2.38202	2.72428
	612	gene:BW25113_0656	0.69897	1.27875
	613	gene:BW25113_0657	2.6721	3.09342
	614	gene:BW25113_0658	2.92686	3.30685
	615	gene:BW25113_0659	2.55145	2.83885
	616	gene:BW25113_0660	2.77159	3.14983
	617	gene:BW25113_0661	2.90526	3.34889
	618	gene:BW25113_0662	2.03743	2.48855
	619	gene:BW25113_0664	1.64345	2.25285
	620	gene:BW25113_0665	1.92428	2.32838
	621	gene:BW25113_0666	3.041	3.63949
	622	gene:BW25113_0668	1.79239	2.29003
	623	gene:BW25113_0670	1.73239	2.24055
	624	gene:BW25113_0672	2.88138	3.40226
	625	gene:BW25113_0673	3.42292	3.81571
	626	gene:BW25113_0674	2.2878	2.716
	627	gene:BW25113_0675	2.4624	2.92273
	628	gene:BW25113_0676	2.82995	3.2531
	629	gene:BW25113_0677	2.44871	2.83696
	630	gene:BW25113_0678	2.65896	3.03703
	631	gene:BW25113_0679	2.91593	3.39672
	632	gene:BW25113_0680	3.44075	3.85497
	633	gene:BW25113_0681	2.27416	2.56585
	634	gene:BW25113_0682	1.27875	1.69897
	635	gene:BW25113_0683	3.28533	3.6696
	636	gene:BW25113_0684	3.15655	3.60206
	637	gene:BW25113_0685	2.2878	2.73878
	638	gene:BW25113_0686	2.43457	2.77887
	639	gene:BW25113_0687	3.1014	3.51548
	640	gene:BW25113_0688	3.27346	3.70952
	641	gene:BW25113_0689	1.57978	1.89209
	642	gene:BW25113_0691	1.07918	1.41497
	643	gene:BW25113_0692	1.34242	1.77085
	644	gene:BW25113_0693	1.36173	1.81291
	645	gene:BW25113_0694	1.51851	1.90849
	646	gene:BW25113_0695	1.54407	1.99564
	647	gene:BW25113_0696	0.778151	1.36173
	648	gene:BW25113_0697	1.23045	1.63347
	649	gene:BW25113_0698	0.69897	1.38021
	650	gene:BW25113_0699	1.79934	2.15534
	651	gene:BW25113_0700	1.69897	2.14301
	652	gene:BW25113_0702	0.845098	0.954243
	653	gene:BW25113_0703	0.778151	1.23045
	654	gene:BW25113_0704	1.20412	1.61278
	655	gene:BW25113_0705	0.954243	1.17609
	656	gene:BW25113_0706	0.69897	1.04139
	657	gene:BW25113_0707	1.4624	1.96379
	658	gene:BW25113_0708	1.6721	2.08991
	659	gene:BW25113_0709	1.93952	2.27875
	660	gene:BW25113_0710	2.04139	2.44871
	661	gene:BW25113_0711	2.06446	2.51587
	662	gene:BW25113_0712	1.96848	2.4609
	663	gene:BW25113_0713	1.53148	2.06446
	664	gene:BW25113_0714	1.72428	2.17026
	665	gene:BW25113_0715	1.4624	1.89209
	666	gene:BW25113_0716	1.23045	1.43136
	667	gene:BW25113_0717	0.69897	1.11394
	668	gene:BW25113_0718	1.36173	1.91381
	669	gene:BW25113_0719	0.60206	1.04139
	670	gene:BW25113_0720	3.233	3.65973
	671	gene:BW25113_0721	3.17782	3.56098
	672	gene:BW25113_0722	2.39967	2.95856
	673	gene:BW25113_0723	3.12483	3.54642
	674	gene:BW25113_0724	2.65128	3.09968
	675	gene:BW25113_0726	3.71046	4.09972
	676	gene:BW25113_0727	3.32118	3.73679
	677	gene:BW25113_0728	3.34889	3.78068
	678	gene:BW25113_0729	3.4685	3.88298
	679	gene:BW25113_0730	2.0086	2.34635
	680	gene:BW25113_0731	0.90309	1.50515
	681	gene:BW25113_0732	1.79934	2.21219
	682	gene:BW25113_0733	3.8221	4.29918
	683	gene:BW25113_0734	3.59912	4.11163
	684	gene:BW25113_0735	2.57287	3.13577
	685	gene:BW25113_0736	2.4624	2.81425
	686	gene:BW25113_0737	2.63347	3.04179
	687	gene:BW25113_0738	1.90849	2.24304
	688	gene:BW25113_0739	2.43297	2.83506
	689	gene:BW25113_0740	3.09968	3.57159
	690	gene:BW25113_0741	3.08565	3.50987
	691	gene:BW25113_0742	3.22089	3.59693
	692	gene:BW25113_0743	2.48996	2.89042
	693	gene:BW25113_0744	1.69897	2.23045
	694	gene:BW25113_0745	1.95904	2.2878
	695	gene:BW25113_0746	2.03342	2.65321
	696	gene:BW25113_0747	1.91908	2.20412
	697	gene:BW25113_0748	2.54158	2.81889
	698	gene:BW25113_0749	1.74819	2.18184
	699	gene:BW25113_0750	1.57978	1.95904
	700	gene:BW25113_0751	1.11394	1.72428
	701	gene:BW25113_0752	1.88081	2.32428
	702	gene:BW25113_0753	1	1.44716
	703	gene:BW25113_0754	2.72346	3.11661
	704	gene:BW25113_0755	2.90902	3.36586
	705	gene:BW25113_0756	2.86034	3.28398
	706	gene:BW25113_0757	2.74273	3.10958
	707	gene:BW25113_0758	2.52375	2.93752
	708	gene:BW25113_0759	2.74896	3.18013
	709	gene:BW25113_0760	2.25042	2.68124
	710	gene:BW25113_0761	2.65992	3.256
	711	gene:BW25113_0762	1.85126	2.17026
	712	gene:BW25113_0763	2.233	2.64048
	713	gene:BW25113_0764	1.97313	2.47567
	714	gene:BW25113_0765	1.77085	2.20952
	715	gene:BW25113_0766	2.58659	2.99211
	716	gene:BW25113_0767	2.34439	2.77305
	717	gene:BW25113_0768	1.38021	1.62325
	718	gene:BW25113_0769	0.778151	1.20412
	719	gene:BW25113_0770	0.845098	1.34242
	720	gene:BW25113_0771	1.63347	1.99123
	721	gene:BW25113_0772	2.80414	3.256
	722	gene:BW25113_0773	1.79934	2.20952
	723	gene:BW25113_0774	1.92428	2.39794
	724	gene:BW25113_0775	1.36173	1.77085
	725	gene:BW25113_0776	1.23045	1.53148
	726	gene:BW25113_0777	1.04139	1.43136
	727	gene:BW25113_0778	1.25527	1.54407
	728	gene:BW25113_0779	2.40483	2.84448
	729	gene:BW25113_0780	2.39445	2.88024
	730	gene:BW25113_0781	2.5611	2.97313
	731	gene:BW25113_0782	2.22011	2.69723
	732	gene:BW25113_0783	1.77815	2.19312
	733	gene:BW25113_0784	0.954243	1.41497
	734	gene:BW25113_0785	1.96848	2.4183
	735	gene:BW25113_0786	2.40483	2.80618
	736	gene:BW25113_0787	1.25527	1.51851
	737	gene:BW25113_0788	0.845098	1.50515
	738	gene:BW25113_0789	1.07918	1.57978
	739	gene:BW25113_0790	1.43136	1.60206
	740	gene:BW25113_0791	1.74819	2.20952
	741	gene:BW25113_0792	1.81291	2.25042
	742	gene:BW25113_0793	1.5682	2.00432
	743	gene:BW25113_0794	1.716	2.19312
	744	gene:BW25113_0795	1.60206	1.99564
	745	gene:BW25113_0796	1.79239	2.1959
	746	gene:BW25113_0797	3.0026	3.40688
	747	gene:BW25113_0798	1.69897	2.17898
	748	gene:BW25113_0799	2.53403	2.96614
	749	gene:BW25113_0800	2.16137	2.58771
	750	gene:BW25113_0801	1.77815	2.24304
	751	gene:BW25113_0802	1.30103	1.75587
	752	gene:BW25113_0803	1.25527	1.61278
	753	gene:BW25113_0804	2.03743	2.49693
	754	gene:BW25113_0805	3.03222	3.43743
	755	gene:BW25113_0806	0.90309	1.17609
	756	gene:BW25113_0807	2.65031	3.05614
	757	gene:BW25113_0808	1.61278	2.10721
	758	gene:BW25113_0809	1.86332	2.24304
	759	gene:BW25113_0810	2.08279	2.5682
	760	gene:BW25113_0811	2.47857	2.92583
	761	gene:BW25113_0812	2.4609	2.76938
	762	gene:BW25113_0813	1.79934	2.233
	763	gene:BW25113_0814	3.68851	4.06562
	764	gene:BW25113_0815	2.39967	2.8014
	765	gene:BW25113_0817	1.85733	2.32634
	766	gene:BW25113_0818	2.17026	2.71517
	767	gene:BW25113_0819	2.78533	3.16732
	768	gene:BW25113_0820	3.2938	3.79029
	769	gene:BW25113_0821	1.63347	2.0607
	770	gene:BW25113_0822	2.11727	2.50379
	771	gene:BW25113_0823	1.34242	1.89209
	772	gene:BW25113_0824	0.60206	1.23045
	773	gene:BW25113_0825	1.54407	1.94939
	774	gene:BW25113_0826	2.09342	2.56585
	775	gene:BW25113_0827	2.63246	3.07809
	776	gene:BW25113_0828	1.60206	2.02119
	777	gene:BW25113_0829	1.97772	2.41664
	778	gene:BW25113_0830	1.72428	2.11394
	779	gene:BW25113_0831	1.23045	1.90309
	780	gene:BW25113_0832	1.25527	1.74819
	781	gene:BW25113_0833	1.54407	1.92942
	782	gene:BW25113_0834	1.65321	2
	783	gene:BW25113_0835	2.8109	3.25091
	784	gene:BW25113_0836	1.23045	1.63347
	785	gene:BW25113_0837	1.4624	1.76343
	786	gene:BW25113_0838	1.87506	2.37658
	787	gene:BW25113_0839	2.03743	2.47276
	788	gene:BW25113_0840	2.21219	2.56348
	789	gene:BW25113_0841	2.13354	2.63448
	790	gene:BW25113_0842	2.22011	2.66181
	791	gene:BW25113_0843	1.72428	2.15836
	792	gene:BW25113_0844	1.98677	2.33041
	793	gene:BW25113_0845	1.75587	2.38021
	794	gene:BW25113_0846	1.54407	2.06819
	795	gene:BW25113_0847	2.38202	2.79029
	796	gene:BW25113_0848	1.11394	1.4624
	797	gene:BW25113_0849	1.14613	1.6902
	798	gene:BW25113_0850	1.14613	1.81291
	799	gene:BW25113_0851	2.09342	2.55023
	800	gene:BW25113_0852	2.04532	2.4216
	801	gene:BW25113_0853	2.48714	2.88705
	802	gene:BW25113_0854	1.44716	1.76343
	803	gene:BW25113_0855	1.07918	1.5682
	804	gene:BW25113_0856	0.60206	1.20412
	805	gene:BW25113_0857	0.60206	1.14613
	806	gene:BW25113_0858	1.69897	1.92942
	807	gene:BW25113_0859	2.10721	2.5563
	808	gene:BW25113_0860	1.66276	2.00432
	809	gene:BW25113_0861	1.77815	2.31806
	810	gene:BW25113_0862	2.04139	2.59218
	811	gene:BW25113_0863	2.3483	2.79588
	812	gene:BW25113_0864	2.46982	2.91116
	813	gene:BW25113_0865	2.0086	2.36922
	814	gene:BW25113_0866	1.92428	2.29667
	815	gene:BW25113_0867	1.86332	2.3032
	816	gene:BW25113_0868	2.55023	2.98137
	817	gene:BW25113_0869	2.15229	2.59988
	818	gene:BW25113_0870	2.17319	2.63548
	819	gene:BW25113_0871	1.50515	1.93952
	820	gene:BW25113_0872	1.17609	1.69897
	821	gene:BW25113_0873	1.63347	2.0569
	822	gene:BW25113_0874	2.14922	2.61172
	823	gene:BW25113_0875	1.23045	1.69897
	824	gene:BW25113_0876	2.1271	2.549
	825	gene:BW25113_0877	2.58771	3.00217
	826	gene:BW25113_0878	1.83885	2.21748
	827	gene:BW25113_0879	1.70757	2.33445
	828	gene:BW25113_0880	2.2014	2.58092
	829	gene:BW25113_0881	2.07188	2.40824
	830	gene:BW25113_0882	2.84386	3.27646
	831	gene:BW25113_0883	1.17609	1.49136
	832	gene:BW25113_0884	3.7074	4.08261
	833	gene:BW25113_0885	1.99123	2.45484
	834	gene:BW25113_0886	2.56937	3.02284
	835	gene:BW25113_0887	2.56229	3.02776
	836	gene:BW25113_0888	3.10857	3.52257
	837	gene:BW25113_0889	2.52504	2.98046
	838	gene:BW25113_0890	3.19645	3.62675
	839	gene:BW25113_0891	2.72591	3.05614
	840	gene:BW25113_0892	2.74974	3.16137
	841	gene:BW25113_0893	3.33945	3.76245
	842	gene:BW25113_0894	2.52892	2.95472
	843	gene:BW25113_0895	1.79934	2.18184
	844	gene:BW25113_0896	1.89763	2.33846
	845	gene:BW25113_0897	1.20412	1.38021
	846	gene:BW25113_0898	1.92428	2.4133
	847	gene:BW25113_0899	1.94448	2.42975
	848	gene:BW25113_0900	1.47712	1.79239
	849	gene:BW25113_0901	1.4624	1.81291
	850	gene:BW25113_0902	2.68485	3.0892
	851	gene:BW25113_0903	4.32366	4.73296
	852	gene:BW25113_0904	3.48855	4.06629
	853	gene:BW25113_0905	3.4501	3.8884
	854	gene:BW25113_0906	0.954243	1.57978
	855	gene:BW25113_0907	2.74586	3.10687
	856	gene:BW25113_0908	2.77525	3.17725
	857	gene:BW25113_0909	1.39794	1.79239
	858	gene:BW25113_0910	3.0835	3.47056
	859	gene:BW25113_0911	4.48107	4.87814
	860	gene:BW25113_0912	2.96473	3.34183
	861	gene:BW25113_0913	1.81954	2.30963
	862	gene:BW25113_0914	3.07518	3.5557
	863	gene:BW25113_0915	2.17319	2.65896
	864	gene:BW25113_0916	1.77815	2.19866
	865	gene:BW25113_0917	2.4014	2.80346
	866	gene:BW25113_0918	2.52244	3.03463
	867	gene:BW25113_0919	1.77085	2.17319
	868	gene:BW25113_0920	1.59106	2.02938
	869	gene:BW25113_0921	2.67394	3.13322
	870	gene:BW25113_0922	2.63246	3.07372
	871	gene:BW25113_0923	2.63749	3.07809
	872	gene:BW25113_0924	3.21272	3.63225
	873	gene:BW25113_0925	2.21219	2.56229
	874	gene:BW25113_0926	2.65321	3.05652
	875	gene:BW25113_0927	2.52763	2.93197
	876	gene:BW25113_0928	3.16465	3.56679
	877	gene:BW25113_0929	3.95153	4.37055
	878	gene:BW25113_0930	3.15014	3.60788
	879	gene:BW25113_0931	2.86094	3.29491
	880	gene:BW25113_0932	3.23147	3.64865
	881	gene:BW25113_0933	1.25527	1.57978
	882	gene:BW25113_0934	0.778151	1.04139
	883	gene:BW25113_0935	0.954243	1.14613
	884	gene:BW25113_0936	0.60206	1
	885	gene:BW25113_0937	0.954243	1.4624
	886	gene:BW25113_0938	0.954243	1.34242
	887	gene:BW25113_0939	0.90309	1.11394
	888	gene:BW25113_0940	1.61278	1.98227
	889	gene:BW25113_0941	1.07918	1.61278
	890	gene:BW25113_0942	0.954243	1.32222
	891	gene:BW25113_0943	0.845098	1.53148
	892	gene:BW25113_0944	1.38021	1.66276
	893	gene:BW25113_0945	2.46982	2.88309
	894	gene:BW25113_0946	2.10037	2.57749
	895	gene:BW25113_0947	2.75128	3.15351
	896	gene:BW25113_0948	2.93349	3.34792
	897	gene:BW25113_0949	2.90363	3.31281
	898	gene:BW25113_0950	2.3927	2.82151
	899	gene:BW25113_0951	2.34439	2.77232
	900	gene:BW25113_0952	1.75587	2.22789
	901	gene:BW25113_0953	2.07555	2.47129
	902	gene:BW25113_0954	3.49332	3.81398
	903	gene:BW25113_0955	3.34301	3.71917
	904	gene:BW25113_0956	1.83885	2.22531
	905	gene:BW25113_0957	4.48652	4.9078
	906	gene:BW25113_0958	2.25285	2.64933
	907	gene:BW25113_0959	1.62325	1.9345
	908	gene:BW25113_0960	2.70757	3.20602
	909	gene:BW25113_0961	2.04139	2.5563
	910	gene:BW25113_0962	2.36736	2.73159
	911	gene:BW25113_0963	2.99255	3.39533
	912	gene:BW25113_0964	1.14613	1.39794
	913	gene:BW25113_0965	2.4216	2.74586
	914	gene:BW25113_0966	2.31806	2.75967
	915	gene:BW25113_0967	2.58995	3.02735
	916	gene:BW25113_0968	1.34242	1.78533
	917	gene:BW25113_0969	1.66276	2.11727
	918	gene:BW25113_0970	3.49955	3.9039
	919	gene:BW25113_0971	2.2014	2.73799
	920	gene:BW25113_0972	1.51851	1.90849
	921	gene:BW25113_0973	0.845098	1.47712
	922	gene:BW25113_0974	0.845098	1.53148
	923	gene:BW25113_0975	0.69897	1.30103
	924	gene:BW25113_0976	0.30103	0.69897
	925	gene:BW25113_0977	1.04139	1.25527
	926	gene:BW25113_0978	1.4624	1.76343
	927	gene:BW25113_0979	1.04139	1.64345
	928	gene:BW25113_0980	1.14613	1.64345
	929	gene:BW25113_0981	1.83885	2.25285
	930	gene:BW25113_0982	1.04139	1.36173
	931	gene:BW25113_0983	1.41497	1.79934
	932	gene:BW25113_0984	1.78533	2.22272
	933	gene:BW25113_0985	0.90309	1.49136
	934	gene:BW25113_0986	1.34242	1.64345
	935	gene:BW25113_0987	1.34242	1.69897
	936	gene:BW25113_0988	2.44091	2.84011
	937	gene:BW25113_0989	1.32222	1.61278
	938	gene:BW25113_0990	3.08493	3.43185
	939	gene:BW25113_0991	1.25527	1.64345
	940	gene:BW25113_0992	1.50515	1.95904
	941	gene:BW25113_0993	1.72428	2.16137
	942	gene:BW25113_0994	1.54407	1.86332
	943	gene:BW25113_0995	1.65321	2.1271
	944	gene:BW25113_0996	0.778151	1.25527
	945	gene:BW25113_0997	1.34242	1.74819
	946	gene:BW25113_0998	0.778151	1.20412
	947	gene:BW25113_0999	1.25527	1.8451
	948	gene:BW25113_1000	2.03342	2.44716
	949	gene:BW25113_1001	1.47712	1.64345
	950	gene:BW25113_1002	2.29885	2.70243
	951	gene:BW25113_1003	1	1.30103
	952	gene:BW25113_1004	1.79239	2.26482
	953	gene:BW25113_1006	1.20412	1.6721
	954	gene:BW25113_1007	0.30103	0.845098
	955	gene:BW25113_1009	0.477121	1.20412
	956	gene:BW25113_1010	0.69897	1.17609
	957	gene:BW25113_1011	0.60206	1.20412
	958	gene:BW25113_1012	0.90309	1.25527
	959	gene:BW25113_1013	1.77815	2.17026
	960	gene:BW25113_1014	2.71767	3.18893
	961	gene:BW25113_1015	1.96848	2.44248
	962	gene:BW25113_1018	2.10721	2.53656
	963	gene:BW25113_1019	2.03342	2.50786
	964	gene:BW25113_1020	1.43136	1.79239
	965	gene:BW25113_1021	1.14613	1.41497
	966	gene:BW25113_1022	1.41497	1.81291
	967	gene:BW25113_1023	1.74036	2.02119
	968	gene:BW25113_1024	1.99123	2.3483
	969	gene:BW25113_1025	1.59106	2.00432
	970	gene:BW25113_1026	0	0.477121
	971	gene:BW25113_1028	0.60206	0.60206
	972	gene:BW25113_1029	1.17609	1.60206
	973	gene:BW25113_1032	0.778151	1.20412
	974	gene:BW25113_1033	2.07918	2.53782
	975	gene:BW25113_1034	2.70501	3.10653
	976	gene:BW25113_1035	2.32222	2.81823
	977	gene:BW25113_1036	2.3032	2.77159
	978	gene:BW25113_1037	1.11394	1.63347
	979	gene:BW25113_1038	0.69897	1
	980	gene:BW25113_1039	0	0.69897
	981	gene:BW25113_1040	0.778151	1.07918
	982	gene:BW25113_1042	0.90309	1.27875
	983	gene:BW25113_1043	0.60206	1
	984	gene:BW25113_1044	0.845098	1.23045
	985	gene:BW25113_1045	1.72428	1.92942
	986	gene:BW25113_1046	1.76343	2.13672
	987	gene:BW25113_1047	2.70501	3.16107
	988	gene:BW25113_1048	3.09795	3.46285
	989	gene:BW25113_1049	3.0892	3.55194
	990	gene:BW25113_1050	1.36173	1.83251
	991	gene:BW25113_1051	1.39794	1.96379
	992	gene:BW25113_1053	1.85126	2.31806
	993	gene:BW25113_1054	2.47857	2.89597
	994	gene:BW25113_1055	2.65706	3.07445
	995	gene:BW25113_1056	1.68124	2.02938
	996	gene:BW25113_1057	1.57978	1.99564
	997	gene:BW25113_1058	0.60206	0.477121
	998	gene:BW25113_1059	2.4183	2.84011
	999	gene:BW25113_1060	2.47129	2.72428
	1000	gene:BW25113_1061	2.04139	2.34242
	1001	gene:BW25113_1062	2.94201	3.35411
	1002	gene:BW25113_1063	2.4183	2.83948
	1003	gene:BW25113_1064	2.43775	2.8451
	1004	gene:BW25113_1065	1.25527	1.44716
	1005	gene:BW25113_1066	2.26951	2.67943
	1006	gene:BW25113_1067	1.92942	2.31387
	1007	gene:BW25113_1068	1.97772	2.4014
	1008	gene:BW25113_1069	2.34635	2.85065
	1009	gene:BW25113_1070	1.20412	1.49136
	1010	gene:BW25113_1071	1.17609	1.60206
	1011	gene:BW25113_1072	1.57978	1.98227
	1012	gene:BW25113_1073	1.6721	2.02119
	1013	gene:BW25113_1074	1.51851	1.85733
	1014	gene:BW25113_1075	2.23045	2.63548
	1015	gene:BW25113_1076	2.50379	2.94792
	1016	gene:BW25113_1077	1.86923	2.22531
	1017	gene:BW25113_1078	2.06819	2.47567
	1018	gene:BW25113_1079	1.68124	2.05308
	1019	gene:BW25113_1080	1.6721	2.02119
	1020	gene:BW25113_1081	1.63347	2.07918
	1021	gene:BW25113_1082	1.77815	2.23805
	1022	gene:BW25113_1083	1.92428	2.33846
	1023	gene:BW25113_1084	3.59417	3.99414
	1024	gene:BW25113_1085	2.58771	3.01115
	1025	gene:BW25113_1086	2.73078	3.10857
	1026	gene:BW25113_1087	2.07918	2.42488
	1027	gene:BW25113_1088	3.79927	4.2242
	1028	gene:BW25113_1089	4.11701	4.47276
	1029	gene:BW25113_1090	3.23528	3.6287
	1030	gene:BW25113_1091	3.36866	3.82607
	1031	gene:BW25113_1092	3.37088	3.81538
	1032	gene:BW25113_1093	3.98466	4.42397
	1033	gene:BW25113_1094	3.83251	4.16673
	1034	gene:BW25113_1095	3.4456	3.87431
	1035	gene:BW25113_1096	1.93952	2.4014
	1036	gene:BW25113_1097	2.17609	2.56585
	1037	gene:BW25113_1098	2.29667	2.73957
	1038	gene:BW25113_1099	2.54531	2.96895
	1039	gene:BW25113_1100	2.51455	2.94645
	1040	gene:BW25113_1101	2.88081	3.32449
	1041	gene:BW25113_1102	2.20683	2.56703
	1042	gene:BW25113_1103	2.4456	2.84448
	1043	gene:BW25113_1104	2.07555	2.4609
	1044	gene:BW25113_1105	2.21219	2.62839
	1045	gene:BW25113_1106	2.17026	2.63949
	1046	gene:BW25113_1107	2.46538	2.87274
	1047	gene:BW25113_1108	2.45179	2.90091
	1048	gene:BW25113_1109	3.01157	3.45545
	1049	gene:BW25113_1110	1.76343	2.13354
	1050	gene:BW25113_1111	2	2.44871
	1051	gene:BW25113_1112	1.25527	1.60206
	1052	gene:BW25113_1113	2.04139	2.43457
	1053	gene:BW25113_1114	2.83759	3.27577
	1054	gene:BW25113_1115	1.07918	1.51851
	1055	gene:BW25113_1116	2.92428	3.42651
	1056	gene:BW25113_1117	2.26245	2.66745
	1057	gene:BW25113_1118	2.63749	3.07078
	1058	gene:BW25113_1119	2.32222	2.82282
	1059	gene:BW25113_1120	2.27875	2.71684
	1060	gene:BW25113_1121	1.83885	2.18184
	1061	gene:BW25113_1122	1.72428	2.1038
	1062	gene:BW25113_1123	2.99255	3.37712
	1063	gene:BW25113_1124	2.77525	3.2413
	1064	gene:BW25113_1125	3.28262	3.74421
	1065	gene:BW25113_1126	3.38075	3.76027
	1066	gene:BW25113_1127	2.25285	2.65418
	1067	gene:BW25113_1128	2.85003	3.2833
	1068	gene:BW25113_1129	2.37107	2.73957
	1069	gene:BW25113_1130	2.24551	2.61595
	1070	gene:BW25113_1131	3.05994	3.49206
	1071	gene:BW25113_1132	3.02407	3.40858
	1072	gene:BW25113_1133	2.89873	3.30664
	1073	gene:BW25113_1134	2.06819	2.5172
	1074	gene:BW25113_1135	2.38917	2.70157
	1075	gene:BW25113_1136	3.38435	3.80448
	1076	gene:BW25113_1137	1.6721	1.88081
	1077	gene:BW25113_1138	1.90309	2.14613
	1078	gene:BW25113_1139	2.02938	2.37291
	1079	gene:BW25113_1140	1.25527	1.4624
	1080	gene:BW25113_1141	0.60206	0.90309
	1081	gene:BW25113_1143	1.716	2.13033
	1082	gene:BW25113_1144	1.04139	1.36173
	1083	gene:BW25113_1145	2.3075	2.68485
	1084	gene:BW25113_1146	0.954243	1.44716
	1085	gene:BW25113_1147	2.33041	2.79309
	1086	gene:BW25113_1148	0.477121	0.954243
	1087	gene:BW25113_1152	1.04139	1.61278
	1088	gene:BW25113_1153	0.69897	1.17609
	1089	gene:BW25113_1154	0.30103	0.845098
	1090	gene:BW25113_1155	0.60206	0.90309
	1091	gene:BW25113_1156	0.477121	0.845098
	1092	gene:BW25113_1157	0.60206	1
	1093	gene:BW25113_1158	0.954243	1.32222
	1094	gene:BW25113_1159	1.5563	1.95904
	1095	gene:BW25113_1160	0.60206	1.11394
	1096	gene:BW25113_1161	1.07918	1.4624
	1097	gene:BW25113_1162	1.99564	2.39094
	1098	gene:BW25113_1163	2.43457	2.82866
	1099	gene:BW25113_1164	0.954243	1.27875
	1100	gene:BW25113_1165	0.60206	0.778151
	1101	gene:BW25113_1166	0.69897	0.954243
	1102	gene:BW25113_1167	0.477121	0.30103
	1103	gene:BW25113_1168	1.11394	1.57978
	1104	gene:BW25113_1171	1	1.25527
	1105	gene:BW25113_1172	0.477121	0.845098
	1106	gene:BW25113_1174	2.26717	2.6464
	1107	gene:BW25113_1175	2.98856	3.39094
	1108	gene:BW25113_1176	2.96142	3.33224
	1109	gene:BW25113_1177	1.81291	2.10037
	1110	gene:BW25113_1178	1.44716	1.85733
	1111	gene:BW25113_1179	2.10721	2.43775
	1112	gene:BW25113_1180	1.81291	2.33646
	1113	gene:BW25113_1181	2.05308	2.51055
	1114	gene:BW25113_1182	1.20412	1.51851
	1115	gene:BW25113_1183	0.778151	1.04139
	1116	gene:BW25113_1184	1.50515	1.96848
	1117	gene:BW25113_1185	2.07188	2.5832
	1118	gene:BW25113_1186	3.02979	3.44514
	1119	gene:BW25113_1187	2.77305	3.20737
	1120	gene:BW25113_1188	1.34242	1.91908
	1121	gene:BW25113_1189	2.40312	2.85065
	1122	gene:BW25113_1190	2.0607	2.5611
	1123	gene:BW25113_1191	2.13033	2.67025
	1124	gene:BW25113_1192	2.17898	2.65896
	1125	gene:BW25113_1193	1.74036	2.15534
	1126	gene:BW25113_1194	1.39794	1.74819
	1127	gene:BW25113_1195	0.69897	1.27875
	1128	gene:BW25113_1196	0.69897	0.90309
	1129	gene:BW25113_1197	1.77815	2.26951
	1130	gene:BW25113_1198	2.96142	3.33041
	1131	gene:BW25113_1199	2.32634	2.76641
	1132	gene:BW25113_1200	2.79657	3.19562
	1133	gene:BW25113_1201	1.91381	2.29667
	1134	gene:BW25113_1202	1.85126	2.28556
	1135	gene:BW25113_1203	3.32858	3.69836
	1136	gene:BW25113_1204	2.40993	2.82217
	1137	gene:BW25113_1205	2.32838	2.68931
	1138	gene:BW25113_1206	2.39445	2.9248
	1139	gene:BW25113_1207	3.57392	4.00792
	1140	gene:BW25113_1208	2.96095	3.38525
	1141	gene:BW25113_1209	2.44404	2.86982
	1142	gene:BW25113_1210	2.82282	3.23578
	1143	gene:BW25113_1211	2.89321	3.30899
	1144	gene:BW25113_1212	2.48144	2.91275
	1145	gene:BW25113_1213	2.45179	3.00346
	1146	gene:BW25113_1214	2.77012	3.10209
	1147	gene:BW25113_1215	3.07954	3.51188
	1148	gene:BW25113_1216	2.73239	3.15168
	1149	gene:BW25113_1217	0.845098	1.11394
	1150	gene:BW25113_1218	1.53148	1.89209
	1151	gene:BW25113_1219	1.85733	2.33445
	1152	gene:BW25113_1220	1.83885	2.3032
	1153	gene:BW25113_1221	2.21484	2.67669
	1154	gene:BW25113_1222	2.63649	3.041
	1155	gene:BW25113_1223	3.59572	4.06971
	1156	gene:BW25113_1224	4.02886	4.44365
	1157	gene:BW25113_1225	3.31197	3.74966
	1158	gene:BW25113_1226	2.92737	3.36173
	1159	gene:BW25113_1227	2.72754	3.29929
	1160	gene:BW25113_1230	2.85612	3.5164
	1161	gene:BW25113_1231	2.11059	2.78675
	1162	gene:BW25113_1232	2.84136	3.18384
	1163	gene:BW25113_1233	2.82217	3.197
	1164	gene:BW25113_1234	2.17026	2.65225
	1165	gene:BW25113_1235	2.23045	2.67669
	1166	gene:BW25113_1236	2.97497	3.34321
	1167	gene:BW25113_1237	3.9697	4.30395
	1168	gene:BW25113_1238	2.29447	2.68034
	1169	gene:BW25113_1241	3.52401	3.88818
	1170	gene:BW25113_1242	1.62325	2.0569
	1171	gene:BW25113_1243	3.79344	4.11281
	1172	gene:BW25113_1244	3.12872	3.57403
	1173	gene:BW25113_1245	3.14426	3.73296
	1174	gene:BW25113_1246	3.30942	3.76042
	1175	gene:BW25113_1247	3.12646	3.5849
	1176	gene:BW25113_1248	2.4216	2.83632
	1177	gene:BW25113_1249	2.34635	2.8202
	1178	gene:BW25113_1250	2.07918	2.51188
	1179	gene:BW25113_1251	1.98677	2.41996
	1180	gene:BW25113_1252	2.45332	2.9345
	1181	gene:BW25113_1253	2.1959	2.68395
	1182	gene:BW25113_1254	2.23553	2.68124
	1183	gene:BW25113_1255	2.32222	2.80414
	1184	gene:BW25113_1256	2.09691	2.54777
	1185	gene:BW25113_1257	0.778151	1.04139
	1186	gene:BW25113_1258	0.60206	0.954243
	1187	gene:BW25113_1260	1.94939	2.36736
	1188	gene:BW25113_1261	2.22531	2.60423
	1189	gene:BW25113_1262	1.94448	2.41497
	1190	gene:BW25113_1263	1.51851	1.9345
	1191	gene:BW25113_1264	1.36173	1.74819
	1192	gene:BW25113_1265	0.477121	0.69897
	1193	gene:BW25113_1266	2.41996	2.85612
	1194	gene:BW25113_1267	2.21219	2.61384
	1195	gene:BW25113_1268	2.15229	2.5611
	1196	gene:BW25113_1269	2.75435	3.23477
	1197	gene:BW25113_1270	1.82607	2.23045
	1198	gene:BW25113_1271	2.1271	2.53782
	1199	gene:BW25113_1272	2.28556	2.70157
	1200	gene:BW25113_1273	2.72016	2.97681
	1201	gene:BW25113_1274	3.38703	3.77634
	1202	gene:BW25113_1275	2.73239	3.13226
	1203	gene:BW25113_1276	2.31597	2.68124
	1204	gene:BW25113_1277	2.50243	2.8739
	1205	gene:BW25113_1278	1.79239	2.22272
	1206	gene:BW25113_1279	1.78533	2.3962
	1207	gene:BW25113_1280	2.04532	2.38917
	1208	gene:BW25113_1281	2.47129	2.92012
	1209	gene:BW25113_1282	1.6721	2.08991
	1210	gene:BW25113_1283	0.954243	1.30103
	1211	gene:BW25113_1284	2.48001	2.8293
	1212	gene:BW25113_1285	1.83251	2.30963
	1213	gene:BW25113_1286	3.32715	3.72099
	1214	gene:BW25113_1287	1.86923	2.29003
	1215	gene:BW25113_1288	3.53428	3.9763
	1216	gene:BW25113_1289	1.41497	1.81291
	1217	gene:BW25113_1290	2.11059	2.5172
	1218	gene:BW25113_1291	2.15836	2.61172
	1219	gene:BW25113_1292	1.6721	2.19866
	1220	gene:BW25113_1293	1.94939	2.39967
	1221	gene:BW25113_1294	2.54654	2.93298
	1222	gene:BW25113_1295	2.01703	2.38021
	1223	gene:BW25113_1296	1.44716	1.95424
	1224	gene:BW25113_1297	1.32222	1.79239
	1225	gene:BW25113_1298	1.47712	1.82607
	1226	gene:BW25113_1299	1.44716	1.96848
	1227	gene:BW25113_1300	0.954243	1.38021
	1228	gene:BW25113_1301	0.845098	1.30103
	1229	gene:BW25113_1302	1.07918	1.34242
	1230	gene:BW25113_1303	1.49136	1.94939
	1231	gene:BW25113_1304	1.92428	2.42813
	1232	gene:BW25113_1305	1.25527	1.5563
	1233	gene:BW25113_1306	0.845098	1.44716
	1234	gene:BW25113_1307	0.778151	1.07918
	1235	gene:BW25113_1308	2.25527	2.59218
	1236	gene:BW25113_1309	1.65321	2.0569
	1237	gene:BW25113_1310	1.25527	1.54407
	1238	gene:BW25113_1311	0.845098	1.41497
	1239	gene:BW25113_1312	1	1.36173
	1240	gene:BW25113_1313	1.14613	1.66276
	1241	gene:BW25113_1314	1.04139	1.51851
	1242	gene:BW25113_1315	1.30103	1.53148
	1243	gene:BW25113_1316	1.39794	1.82607
	1244	gene:BW25113_1317	0.954243	0.954243
	1245	gene:BW25113_1319	0.477121	1.17609
	1246	gene:BW25113_1320	1.97772	2.32015
	1247	gene:BW25113_1321	1.23045	1.70757
	1248	gene:BW25113_1322	1	1.34242
	1249	gene:BW25113_1323	2.53529	3.00043
	1250	gene:BW25113_1324	3.27138	3.66839
	1251	gene:BW25113_1325	1.70757	2.17026
	1252	gene:BW25113_1326	1.90849	2.31806
	1253	gene:BW25113_1327	1.34242	1.86923
	1254	gene:BW25113_1328	1.69897	2.06446
	1255	gene:BW25113_1329	2.79727	3.15715
	1256	gene:BW25113_1330	1.81954	2.17609
	1257	gene:BW25113_1331	0.69897	1.20412
	1258	gene:BW25113_1332	2.31387	2.77012
	1259	gene:BW25113_1333	2.61172	3.02816
	1260	gene:BW25113_1334	3.72132	4.06893
	1261	gene:BW25113_1335	1.73239	2.17609
	1262	gene:BW25113_1336	1.20412	1.60206
	1263	gene:BW25113_1337	1.41497	1.87506
	1264	gene:BW25113_1338	1.11394	1.5563
	1265	gene:BW25113_1339	1.85733	2.34635
	1266	gene:BW25113_1340	1.93952	2.36173
	1267	gene:BW25113_1341	1.54407	1.99123
	1268	gene:BW25113_1342	1.78533	2.26951
	1269	gene:BW25113_1343	2.3483	2.74896
	1270	gene:BW25113_1344	2.4183	2.79518
	1271	gene:BW25113_1345	2.19866	2.62737
	1272	gene:BW25113_1346	1	1.36173
	1273	gene:BW25113_1347	0	0.69897
	1274	gene:BW25113_1348	0.30103	0.477121
	1275	gene:BW25113_1349	0.90309	1.20412
	1276	gene:BW25113_1350	1.34242	1.86332
	1277	gene:BW25113_1351	0.477121	0.477121
	1278	gene:BW25113_1352	0.477121	0.477121
	1279	gene:BW25113_1353	0.60206	0.477121
	1280	gene:BW25113_1355	0.477121	0.69897
	1281	gene:BW25113_1356	2.62428	2.92117
	1282	gene:BW25113_1357	1.04139	1.17609
	1283	gene:BW25113_1358	0.477121	0.845098
	1284	gene:BW25113_1359	1.25527	2.02938
	1285	gene:BW25113_1360	0.30103	0.60206
	1286	gene:BW25113_1361	0.60206	1.07918
	1287	gene:BW25113_1362	0.60206	0.845098
	1288	gene:BW25113_1363	1.88649	2.27416
	1289	gene:BW25113_1365	0.69897	1.23045
	1290	gene:BW25113_1366	0.845098	1.17609
	1291	gene:BW25113_1368	0.845098	1.38021
	1292	gene:BW25113_1370	1.51851	1.94448
	1293	gene:BW25113_1372	2.02938	2.55509
	1294	gene:BW25113_1374	1.04139	1.39794
	1295	gene:BW25113_1375	0.69897	0.778151
	1296	gene:BW25113_1376	2.08636	2.45179
	1297	gene:BW25113_1377	1.07918	1.41497
	1298	gene:BW25113_1378	2.71433	3.12057
	1299	gene:BW25113_1379	1.92942	2.39445
	1300	gene:BW25113_1380	1.86923	2.32015
	1301	gene:BW25113_1381	2.0607	2.54158
	1302	gene:BW25113_1382	1.11394	1.41497
	1303	gene:BW25113_1383	1.32222	1.79239
	1304	gene:BW25113_1384	1.59106	1.78533
	1305	gene:BW25113_1385	1.27875	1.76343
	1306	gene:BW25113_1386	1.32222	1.6721
	1307	gene:BW25113_1387	0.954243	1.50515
	1308	gene:BW25113_1388	0.845098	1.27875
	1309	gene:BW25113_1389	0	0.477121
	1310	gene:BW25113_1390	0.845098	1.32222
	1311	gene:BW25113_1391	0.954243	1
	1312	gene:BW25113_1392	0.90309	1.20412
	1313	gene:BW25113_1393	0.69897	1.07918
	1314	gene:BW25113_1394	1	1.47712
	1315	gene:BW25113_1395	0.845098	1.38021
	1316	gene:BW25113_1396	0.69897	0.778151
	1317	gene:BW25113_1397	1.27875	1.80618
	1318	gene:BW25113_1398	1.44716	1.86332
	1319	gene:BW25113_1399	1.5563	2.03743
	1320	gene:BW25113_1400	1.25527	1.9345
	1321	gene:BW25113_1404	0.60206	1
	1322	gene:BW25113_1406	1.51851	2
	1323	gene:BW25113_1407	1.23045	1.5682
	1324	gene:BW25113_1408	0.845098	1.23045
	1325	gene:BW25113_1409	0.778151	1.04139
	1326	gene:BW25113_1410	1.17609	1.6721
	1327	gene:BW25113_1411	1.25527	1.68124
	1328	gene:BW25113_1412	1.88649	2.26951
	1329	gene:BW25113_1413	2.8488	3.24254
	1330	gene:BW25113_1414	2.19312	2.64542
	1331	gene:BW25113_1415	2.64048	3.09899
	1332	gene:BW25113_1418	2.42651	2.9058
	1333	gene:BW25113_1419	1.59106	1.96379
	1334	gene:BW25113_1421	1.36173	1.8451
	1335	gene:BW25113_1422	2.12385	2.54654
	1336	gene:BW25113_1423	1.25527	1.5682
	1337	gene:BW25113_1424	2.43136	2.85309
	1338	gene:BW25113_1426	1.83251	2.13988
	1339	gene:BW25113_1427	1.88649	2.08279
	1340	gene:BW25113_1428	1.14613	1.5563
	1341	gene:BW25113_1429	2.0086	2.45179
	1342	gene:BW25113_1430	1.81291	2.13672
	1343	gene:BW25113_1431	2.29226	2.56467
	1344	gene:BW25113_1432	1.69897	2.14613
	1345	gene:BW25113_1433	1.4624	2.00432
	1346	gene:BW25113_1434	2.22011	2.68753
	1347	gene:BW25113_1435	2.7839	3.197
	1348	gene:BW25113_1436	0.90309	1.44716
	1349	gene:BW25113_1438	1.68124	1.94939
	1350	gene:BW25113_1439	2.04532	2.39794
	1351	gene:BW25113_1440	0.954243	1.41497
	1352	gene:BW25113_1441	0.778151	1.04139
	1353	gene:BW25113_1442	0.778151	1.41497
	1354	gene:BW25113_1443	0.69897	1.4624
	1355	gene:BW25113_1444	1.17609	1.66276
	1356	gene:BW25113_1445	1.68124	2.06446
	1357	gene:BW25113_1446	2.17319	2.59218
	1358	gene:BW25113_1447	1.07918	1.66276
	1359	gene:BW25113_1448	1.51851	2.1271
	1360	gene:BW25113_1449	1.62325	2.02119
	1361	gene:BW25113_1450	1.11394	1.5563
	1362	gene:BW25113_1451	2.25285	2.78888
	1363	gene:BW25113_1452	2.88423	3.30814
	1364	gene:BW25113_1453	1.93952	2.32838
	1365	gene:BW25113_1454	0.477121	0.954243
	1366	gene:BW25113_1455	0.69897	0.60206
	1367	gene:BW25113_1456	0.778151	1.07918
	1368	gene:BW25113_1457	1.30103	1.53148
	1369	gene:BW25113_1459	1.70757	1.88649
	1370	gene:BW25113_1460	0.778151	1.20412
	1371	gene:BW25113_1461	1.23045	1.62325
	1372	gene:BW25113_1462	1.14613	1.47712
	1373	gene:BW25113_1463	1.60206	1.99564
	1374	gene:BW25113_1464	1.77085	2.20683
	1375	gene:BW25113_1465	0.845098	1.32222
	1376	gene:BW25113_1466	0.778151	1.07918
	1377	gene:BW25113_1467	1.04139	1.43136
	1378	gene:BW25113_1468	1.54407	2.00432
	1379	gene:BW25113_1469	0.778151	1.25527
	1380	gene:BW25113_1471	1	1.17609
	1381	gene:BW25113_1472	0.30103	0.60206
	1382	gene:BW25113_1473	1.6902	2.08636
	1383	gene:BW25113_1474	3.42357	3.82666
	1384	gene:BW25113_1475	2.47129	2.87099
	1385	gene:BW25113_1476	2.63246	3.16435
	1386	gene:BW25113_1477	1.60206	1.95424
	1387	gene:BW25113_1478	1.80618	2.27646
	1388	gene:BW25113_1479	3.1176	3.52401
	1389	gene:BW25113_1480	1.62325	1.96379
	1390	gene:BW25113_1481	0.477121	0.30103
	1391	gene:BW25113_1482	1.38021	1.86332
	1392	gene:BW25113_1483	0.477121	1.43136
	1393	gene:BW25113_1484	0.90309	1.36173
	1394	gene:BW25113_1485	0.954243	1.59106
	1395	gene:BW25113_1486	0.69897	1.34242
	1396	gene:BW25113_1487	1.04139	1.39794
	1397	gene:BW25113_1488	0.69897	0.90309
	1398	gene:BW25113_1489	1.49136	1.75587
	1399	gene:BW25113_1490	1.14613	1.44716
	1400	gene:BW25113_1491	1.87506	2.20412
	1401	gene:BW25113_1492	1.41497	1.68124
	1402	gene:BW25113_1493	0.778151	1.41497
	1403	gene:BW25113_1494	2.26245	2.63144
	1404	gene:BW25113_1495	1.6902	2.03743
	1405	gene:BW25113_1496	1.39794	1.63347
	1406	gene:BW25113_1497	1.61278	2.09342
	1407	gene:BW25113_1498	1.82607	2.16732
	1408	gene:BW25113_1501	1.07918	1.62325
	1409	gene:BW25113_1502	0.60206	1.07918
	1410	gene:BW25113_1503	0.778151	1.17609
	1411	gene:BW25113_1504	0.60206	0.90309
	1412	gene:BW25113_1505	0.845098	1.32222
	1413	gene:BW25113_1506	0	0.778151
	1414	gene:BW25113_1507	1.66276	2.1038
	1415	gene:BW25113_1508	1.49136	1.8451
	1416	gene:BW25113_1511	1.36173	1.74036
	1417	gene:BW25113_1512	1.32222	1.62325
	1418	gene:BW25113_1513	1.04139	1.41497
	1419	gene:BW25113_1514	0.69897	0.954243
	1420	gene:BW25113_1515	0.60206	1
	1421	gene:BW25113_1516	0.778151	1.36173
	1422	gene:BW25113_1517	0.69897	1
	1423	gene:BW25113_1518	0.30103	0.69897
	1424	gene:BW25113_1519	0.845098	1.51851
	1425	gene:BW25113_1520	1.41497	1.83251
	1426	gene:BW25113_1521	1.66276	2.14301
	1427	gene:BW25113_1522	1.4624	2.01703
	1428	gene:BW25113_1523	1.72428	2.13988
	1429	gene:BW25113_1524	1.96848	2.45179
	1430	gene:BW25113_1525	1.59106	1.94448
	1431	gene:BW25113_1526	1.49136	1.92428
	1432	gene:BW25113_1527	1.11394	1.32222
	1433	gene:BW25113_1528	1.4624	2.07188
	1434	gene:BW25113_1529	1.32222	1.80618
	1435	gene:BW25113_1530	1.53148	1.99123
	1436	gene:BW25113_1531	1.89209	2.21484
	1437	gene:BW25113_1532	1.04139	1.49136
	1438	gene:BW25113_1533	1.61278	2.17609
	1439	gene:BW25113_1534	1.81954	2.16732
	1440	gene:BW25113_1535	1.75587	2.15836
	1441	gene:BW25113_1536	0.477121	1.30103
	1442	gene:BW25113_1537	1.11394	1.44716
	1443	gene:BW25113_1538	2.42325	2.85673
	1444	gene:BW25113_1539	2.47276	2.90526
	1445	gene:BW25113_1540	2.56348	2.97035
	1446	gene:BW25113_1541	1.07918	1.49136
	1447	gene:BW25113_1542	1.17609	1.39794
	1448	gene:BW25113_1544	0	0.30103
	1449	gene:BW25113_1545	1.20412	1.5682
	1450	gene:BW25113_1547	0.90309	1.36173
	1451	gene:BW25113_1548	0	0.69897
	1452	gene:BW25113_1549	1.38021	1.44716
	1453	gene:BW25113_1550	1.83885	1.89209
	1454	gene:BW25113_1551	0.30103	0.30103
	1455	gene:BW25113_1552	0.60206	1.04139
	1456	gene:BW25113_1553	0.60206	1.07918
	1457	gene:BW25113_1554	0.30103	0.845098
	1458	gene:BW25113_1555	0.954243	1.17609
	1459	gene:BW25113_1557	2.30963	2.69548
	1460	gene:BW25113_1558	1.98677	2.36736
	1461	gene:BW25113_1559	1.14613	1.53148
	1462	gene:BW25113_1560	0.90309	1.54407
	1463	gene:BW25113_1561	1.04139	1.49136
	1464	gene:BW25113_1562	1.41497	1.6721
	1465	gene:BW25113_1563	1.51851	1.89763
	1466	gene:BW25113_1564	1.07918	1.25527
	1467	gene:BW25113_1565	0.778151	1.17609
	1468	gene:BW25113_1566	0.69897	1.14613
	1469	gene:BW25113_1567	0.778151	1
	1470	gene:BW25113_1568	0.30103	0.778151
	1471	gene:BW25113_1569	0.30103	0.69897
	1472	gene:BW25113_1570	2.40824	2.68664
	1473	gene:BW25113_1571	0.30103	0.477121
	1474	gene:BW25113_1572	0.60206	0.60206
	1475	gene:BW25113_1573	0.845098	1.23045
	1476	gene:BW25113_1574	0	0.477121
	1477	gene:BW25113_1577	1.04139	1.27875
	1478	gene:BW25113_1579	1.20412	1.54407
	1479	gene:BW25113_1580	0.69897	1.14613
	1480	gene:BW25113_1581	0.954243	1.60206
	1481	gene:BW25113_1582	1.25527	1.47712
	1482	gene:BW25113_1583	2.27184	2.59879
	1483	gene:BW25113_1584	2.13672	2.6149
	1484	gene:BW25113_1585	1.5563	2.04139
	1485	gene:BW25113_1586	1.61278	1.98227
	1486	gene:BW25113_1587	1.57978	2.04139
	1487	gene:BW25113_1588	1.78533	2.18469
	1488	gene:BW25113_1589	0.954243	1.38021
	1489	gene:BW25113_1590	1.74036	2.233
	1490	gene:BW25113_1591	1.81954	2.25768
	1491	gene:BW25113_1592	1.54407	1.91908
	1492	gene:BW25113_1593	1.81954	2.14922
	1493	gene:BW25113_1594	2.02119	2.45637
	1494	gene:BW25113_1595	1.5563	1.9345
	1495	gene:BW25113_1596	1.87506	2.2833
	1496	gene:BW25113_1597	0.477121	0.954243
	1497	gene:BW25113_1598	1.36173	1.89763
	1498	gene:BW25113_1599	0.60206	0.845098
	1499	gene:BW25113_1600	1.11394	1.34242
	1500	gene:BW25113_1601	1.44716	1.82607
	1501	gene:BW25113_1602	2.38561	2.88818
	1502	gene:BW25113_1603	2.65801	3.10346
	1503	gene:BW25113_1604	2.74429	3.12418
	1504	gene:BW25113_1605	2.37475	2.84073
	1505	gene:BW25113_1606	2.00432	2.38917
	1506	gene:BW25113_1607	1.5682	2.04922
	1507	gene:BW25113_1608	2.18752	2.63949
	1508	gene:BW25113_1609	1.75587	2.19866
	1509	gene:BW25113_1610	1.89763	2.29667
	1510	gene:BW25113_1611	1.85126	2.17898
	1511	gene:BW25113_1612	3.00475	3.38435
	1512	gene:BW25113_1613	2.83378	3.23553
	1513	gene:BW25113_1614	2.95952	3.32469
	1514	gene:BW25113_1615	1.04139	1.39794
	1515	gene:BW25113_1616	1.23045	1.81954
	1516	gene:BW25113_1617	1.60206	2.10037
	1517	gene:BW25113_1618	2.52375	2.97772
	1518	gene:BW25113_1619	1.89763	2.25285
	1519	gene:BW25113_1620	1.81291	2.22011
	1520	gene:BW25113_1621	2.17898	2.5966
	1521	gene:BW25113_1622	1.99564	2.42325
	1522	gene:BW25113_1623	2.82413	3.18977
	1523	gene:BW25113_1624	2.49554	2.95231
	1524	gene:BW25113_1625	2.0569	2.33041
	1525	gene:BW25113_1626	2.49693	2.9196
	1526	gene:BW25113_1627	2.11394	2.62839
	1527	gene:BW25113_1628	1.97313	2.42651
	1528	gene:BW25113_1629	2.58659	2.98227
	1529	gene:BW25113_1630	2.55267	3.03743
	1530	gene:BW25113_1631	1.716	2.18469
	1531	gene:BW25113_1632	2.01703	2.48996
	1532	gene:BW25113_1633	1.88649	2.29667
	1533	gene:BW25113_1634	3.077	3.50678
	1534	gene:BW25113_1635	1.6721	2.16435
	1535	gene:BW25113_1636	2.44404	2.83759
	1536	gene:BW25113_1637	3.05843	3.52257
	1537	gene:BW25113_1638	2.44716	2.88705
	1538	gene:BW25113_1639	1.23045	1.50515
	1539	gene:BW25113_1640	1.716	2.25768
	1540	gene:BW25113_1641	2.9058	3.37949
	1541	gene:BW25113_1642	2.49969	2.83251
	1542	gene:BW25113_1643	1.20412	1.6721
	1543	gene:BW25113_1644	1.77815	2.1271
	1544	gene:BW25113_1645	1.85733	2.3075
	1545	gene:BW25113_1646	1.81954	2.16732
	1546	gene:BW25113_1647	2.29226	2.78032
	1547	gene:BW25113_1648	1.20412	1.49136
	1548	gene:BW25113_1649	1.91381	2.35984
	1549	gene:BW25113_1650	2.08991	2.52375
	1550	gene:BW25113_1651	2.35218	2.76864
	1551	gene:BW25113_1652	2.52244	2.93752
	1552	gene:BW25113_1653	2.41664	2.83315
	1553	gene:BW25113_1654	2.78746	3.17143
	1554	gene:BW25113_1655	2.38561	2.6721
	1555	gene:BW25113_1656	3.73014	4.08429
	1556	gene:BW25113_1657	2.09691	2.69636
	1557	gene:BW25113_1658	2.68842	3.11661
	1558	gene:BW25113_1659	1.50515	1.97772
	1559	gene:BW25113_1660	2.36922	2.88309
	1560	gene:BW25113_1661	2.15229	2.56348
	1561	gene:BW25113_1662	2.4183	2.80821
	1562	gene:BW25113_1663	2.27184	2.74036
	1563	gene:BW25113_1664	2.3075	2.79865
	1564	gene:BW25113_1665	2.57054	3.14145
	1565	gene:BW25113_1666	1.99123	2.43136
	1566	gene:BW25113_1667	1.77085	2.1959
	1567	gene:BW25113_1668	1.41497	1.83251
	1568	gene:BW25113_1669	0.477121	1.23045
	1569	gene:BW25113_1670	0.845098	1.11394
	1570	gene:BW25113_1671	0.69897	1.23045
	1571	gene:BW25113_1672	0.954243	1.27875
	1572	gene:BW25113_1673	1.25527	1.65321
	1573	gene:BW25113_1674	0.778151	1
	1574	gene:BW25113_1675	1.36173	1.76343
	1575	gene:BW25113_1676	3.6506	4.02584
	1576	gene:BW25113_1677	3.74406	4.13644
	1577	gene:BW25113_1678	1.97772	2.44248
	1578	gene:BW25113_1679	1.81291	2.02531
	1579	gene:BW25113_1680	1.98227	2.4133
	1580	gene:BW25113_1681	1.83885	2.31387
	1581	gene:BW25113_1682	1.65321	2.08279
	1582	gene:BW25113_1683	1.90309	2.29003
	1583	gene:BW25113_1684	1.07918	1.54407
	1584	gene:BW25113_1685	1.5563	2.06819
	1585	gene:BW25113_1686	1.23045	1.716
	1586	gene:BW25113_1687	2.28556	2.76492
	1587	gene:BW25113_1688	1.8451	2.30103
	1588	gene:BW25113_1689	1.11394	1.50515
	1589	gene:BW25113_1690	0.954243	1.34242
	1590	gene:BW25113_1691	0.778151	1.41497
	1591	gene:BW25113_1692	0.477121	1.30103
	1592	gene:BW25113_1693	1.41497	1.8451
	1593	gene:BW25113_1694	1.4624	1.88081
	1594	gene:BW25113_1695	1.17609	1.38021
	1595	gene:BW25113_1696	1.38021	1.74819
	1596	gene:BW25113_1697	0.778151	1.23045
	1597	gene:BW25113_1698	0.778151	1.11394
	1598	gene:BW25113_1699	0.778151	1.39794
	1599	gene:BW25113_1700	0.477121	0.90309
	1600	gene:BW25113_1701	1.47712	1.83251
	1601	gene:BW25113_1702	3.00817	3.45393
	1602	gene:BW25113_1703	2.2014	2.63144
	1603	gene:BW25113_1704	2.50106	2.87795
	1604	gene:BW25113_1705	1.79934	1.89209
	1605	gene:BW25113_1706	2.02119	2.46389
	1606	gene:BW25113_1707	1.4624	1.77815
	1607	gene:BW25113_1708	1.73239	2.03342
	1608	gene:BW25113_1709	1.79239	2.25042
	1609	gene:BW25113_1710	1.68124	2.08279
	1610	gene:BW25113_1711	2.2014	2.69461
	1611	gene:BW25113_1712	2.80956	3.19507
	1612	gene:BW25113_1713	3.84479	4.30281
	1613	gene:BW25113_1714	3.69793	4.1174
	1614	gene:BW25113_1715	1.85126	2.19033
	1615	gene:BW25113_1716	3.71223	4.04368
	1616	gene:BW25113_1717	3.96642	4.22513
	1617	gene:BW25113_1718	3.63609	4.00869
	1618	gene:BW25113_1719	3.70595	4.09701
	1619	gene:BW25113_1722	2.38202	2.81425
	1620	gene:BW25113_1723	1.85126	2.17319
	1621	gene:BW25113_1724	1.43136	1.81291
	1622	gene:BW25113_1725	2.09342	2.54777
	1623	gene:BW25113_1726	1.91908	2.32222
	1624	gene:BW25113_1727	2.43457	2.82478
	1625	gene:BW25113_1728	1.60206	2.08991
	1626	gene:BW25113_1729	1.53148	2.07188
	1627	gene:BW25113_1730	0.778151	0.845098
	1628	gene:BW25113_1731	1.96848	2.40312
	1629	gene:BW25113_1732	1.6721	1.89209
	1630	gene:BW25113_1733	1.44716	1.90849
	1631	gene:BW25113_1734	1.62325	2.02531
	1632	gene:BW25113_1735	1.51851	1.91908
	1633	gene:BW25113_1736	1.04139	1.51851
	1634	gene:BW25113_1737	1.92428	2.36173
	1635	gene:BW25113_1738	1.73239	2.08279
	1636	gene:BW25113_1739	1.716	2.15836
	1637	gene:BW25113_1740	2.32838	2.70501
	1638	gene:BW25113_1741	1.6902	2.11727
	1639	gene:BW25113_1742	0.69897	1.30103
	1640	gene:BW25113_1743	1.32222	1.77815
	1641	gene:BW25113_1744	0.778151	1.17609
	1642	gene:BW25113_1745	0.90309	1.25527
	1643	gene:BW25113_1746	0.60206	1.07918
	1644	gene:BW25113_1747	1	1.36173
	1645	gene:BW25113_1748	0.845098	1
	1646	gene:BW25113_1749	2.5611	2.89487
	1647	gene:BW25113_1750	2.18184	2.60206
	1648	gene:BW25113_1751	1.89763	2.35411
	1649	gene:BW25113_1752	1.8451	2.27646
	1650	gene:BW25113_1753	1.4624	2.03342
	1651	gene:BW25113_1754	2.0607	2.44248
	1652	gene:BW25113_1755	1.70757	2.23045
	1653	gene:BW25113_1756	1.39794	1.78533
	1654	gene:BW25113_1757	2.56703	2.94792
	1655	gene:BW25113_1758	1.44716	1.95904
	1656	gene:BW25113_1759	1.20412	1.66276
	1657	gene:BW25113_1760	1.34242	1.75587
	1658	gene:BW25113_1761	2.23553	2.617
	1659	gene:BW25113_1762	1.5563	1.95424
	1660	gene:BW25113_1763	2.93752	3.32593
	1661	gene:BW25113_1764	2.66558	3.11361
	1662	gene:BW25113_1765	2.45637	2.87679
	1663	gene:BW25113_1766	2.57519	3.01284
	1664	gene:BW25113_1767	2.68305	3.06258
	1665	gene:BW25113_1768	2.01703	2.52504
	1666	gene:BW25113_1769	1.49136	1.82607
	1667	gene:BW25113_1770	1.72428	2.03743
	1668	gene:BW25113_1771	1.77815	2.20952
	1669	gene:BW25113_1772	1.57978	1.97772
	1670	gene:BW25113_1773	1.25527	1.69897
	1671	gene:BW25113_1774	1.41497	1.88081
	1672	gene:BW25113_1775	1.17609	1.62325
	1673	gene:BW25113_1776	1.51851	2.04532
	1674	gene:BW25113_1777	2.17609	2.61805
	1675	gene:BW25113_1778	2.49693	2.86629
	1676	gene:BW25113_1779	4.36025	4.7771
	1677	gene:BW25113_1780	2.65225	3.02572
	1678	gene:BW25113_1781	1.95424	2.38382
	1679	gene:BW25113_1782	3.0216	3.44091
	1680	gene:BW25113_1783	1.30103	1.89763
	1681	gene:BW25113_1784	1.17609	1.32222
	1682	gene:BW25113_1785	1.11394	1.50515
	1683	gene:BW25113_1786	2.14613	2.51587
	1684	gene:BW25113_1787	2.02938	2.44091
	1685	gene:BW25113_1788	0.69897	1.11394
	1686	gene:BW25113_1789	1.6902	2.16137
	1687	gene:BW25113_1790	1.25527	1.64345
	1688	gene:BW25113_1791	1.81291	2.27646
	1689	gene:BW25113_1792	1.36173	1.78533
	1690	gene:BW25113_1793	1.4624	1.88649
	1691	gene:BW25113_1794	2.50243	2.88138
	1692	gene:BW25113_1795	1.51851	1.81291
	1693	gene:BW25113_1796	1	1.27875
	1694	gene:BW25113_1797	1.39794	1.69897
	1695	gene:BW25113_1798	2.13988	2.61066
	1696	gene:BW25113_1799	1.92942	2.32634
	1697	gene:BW25113_1800	1.25527	1.716
	1698	gene:BW25113_1801	1.47712	1.83885
	1699	gene:BW25113_1802	1	1.44716
	1700	gene:BW25113_1803	1.44716	1.77815
	1701	gene:BW25113_1804	2.50379	2.91434
	1702	gene:BW25113_1805	2.46687	2.88874
	1703	gene:BW25113_1806	2.0569	2.56937
	1704	gene:BW25113_1807	2.79518	3.22789
	1705	gene:BW25113_1808	2.48996	2.88874
	1706	gene:BW25113_1809	2.49554	2.86213
	1707	gene:BW25113_1810	1.716	2.02119
	1708	gene:BW25113_1811	1.89763	2.35603
	1709	gene:BW25113_1812	2.1271	2.56229
	1710	gene:BW25113_1813	1.74819	2.05308
	1711	gene:BW25113_1814	2.84011	3.28285
	1712	gene:BW25113_1815	1.25527	1.62325
	1713	gene:BW25113_1816	2.33445	2.77743
	1714	gene:BW25113_1817	2.98767	3.36791
	1715	gene:BW25113_1818	2.91169	3.39655
	1716	gene:BW25113_1819	2.71933	3.1682
	1717	gene:BW25113_1820	1.98677	2.37107
	1718	gene:BW25113_1821	1.38021	1.79239
	1719	gene:BW25113_1822	2.59879	3.031
	1720	gene:BW25113_1823	3.06595	3.54295
	1721	gene:BW25113_1824	3.37876	3.84205
	1722	gene:BW25113_1825	2.12057	2.6149
	1723	gene:BW25113_1826	1.59106	1.93952
	1724	gene:BW25113_1827	2.6902	3.11959
	1725	gene:BW25113_1828	2.13988	2.61805
	1726	gene:BW25113_1829	2.52244	2.98408
	1727	gene:BW25113_1830	3.19811	3.60314
	1728	gene:BW25113_1831	3.22608	3.62377
	1729	gene:BW25113_1832	2.34044	2.73719
	1730	gene:BW25113_1833	1.91381	2.3483
	1731	gene:BW25113_1834	2.21219	2.64738
	1732	gene:BW25113_1835	2.47276	2.97451
	1733	gene:BW25113_1836	1.53148	1.87506
	1734	gene:BW25113_1837	1	1.27875
	1735	gene:BW25113_1838	1.07918	1.39794
	1736	gene:BW25113_1839	2.13988	2.51983
	1737	gene:BW25113_1840	2.59218	3.10721
	1738	gene:BW25113_1841	2.37658	2.68931
	1739	gene:BW25113_1842	1.73239	2.16137
	1740	gene:BW25113_1843	2.02119	2.37291
	1741	gene:BW25113_1844	2.03342	2.52114
	1742	gene:BW25113_1845	2.3075	2.70501
	1743	gene:BW25113_1846	1.54407	1.92942
	1744	gene:BW25113_1847	1.92942	2.31597
	1745	gene:BW25113_1848	2.04139	2.45484
	1746	gene:BW25113_1849	1.86923	2.37291
	1747	gene:BW25113_1850	2.10721	2.53403
	1748	gene:BW25113_1851	2.81291	3.20249
	1749	gene:BW25113_1852	2.88536	3.27692
	1750	gene:BW25113_1853	2.71433	3.07151
	1751	gene:BW25113_1854	3.13672	3.53377
	1752	gene:BW25113_1855	2.52244	2.88818
	1753	gene:BW25113_1856	2.75664	3.17984
	1754	gene:BW25113_1857	2.46835	2.82866
	1755	gene:BW25113_1858	2.20683	2.64933
	1756	gene:BW25113_1859	1.79934	2.25042
	1757	gene:BW25113_1860	2.17609	2.69548
	1758	gene:BW25113_1861	2.84261	3.27554
	1759	gene:BW25113_1862	0.778151	1.47712
	1760	gene:BW25113_1863	2.32015	2.74115
	1761	gene:BW25113_1864	3.08493	3.49248
	1762	gene:BW25113_1865	2.57519	2.96047
	1763	gene:BW25113_1866	3.37033	3.79831
	1764	gene:BW25113_1867	2.11059	2.51322
	1765	gene:BW25113_1868	1.90849	2.36361
	1766	gene:BW25113_1869	1.89209	2.38021
	1767	gene:BW25113_1870	2.52244	2.95999
	1768	gene:BW25113_1871	2.2014	2.65514
	1769	gene:BW25113_1872	1.43136	1.97313
	1770	gene:BW25113_1873	0.90309	1.39794
	1771	gene:BW25113_1874	1.89763	2.33445
	1772	gene:BW25113_1875	2.17026	2.62221
	1773	gene:BW25113_1876	2.99651	3.41996
	1774	gene:BW25113_1877	1.60206	1.86332
	1775	gene:BW25113_1878	0.845098	1.27875
	1776	gene:BW25113_1879	1.43136	1.99123
	1777	gene:BW25113_1880	2.01703	2.40483
	1778	gene:BW25113_1881	1.04139	1.44716
	1779	gene:BW25113_1882	0.845098	1.25527
	1780	gene:BW25113_1883	1	1.25527
	1781	gene:BW25113_1884	1.66276	2.3962
	1782	gene:BW25113_1885	0.954243	1.4624
	1783	gene:BW25113_1886	0.60206	1.27875
	1784	gene:BW25113_1887	0.69897	1.23045
	1785	gene:BW25113_1888	1.34242	1.75587
	1786	gene:BW25113_1889	0.90309	1.44716
	1787	gene:BW25113_1890	0.778151	1.20412
	1788	gene:BW25113_1891	1.80618	2.18184
	1789	gene:BW25113_1892	2.10037	2.43457
	1790	gene:BW25113_1895	1.34242	1.79934
	1791	gene:BW25113_1896	1.59106	1.97772
	1792	gene:BW25113_1897	1.27875	1.75587
	1793	gene:BW25113_1900	1.36173	1.716
	1794	gene:BW25113_1901	1.14613	1.47712
	1795	gene:BW25113_1902	2.05308	2.46538
	1796	gene:BW25113_1904	1.27875	1.73239
	1797	gene:BW25113_1905	2.5611	2.84757
	1798	gene:BW25113_1906	1.79239	2.29447
	1799	gene:BW25113_1907	1.91908	2.39967
	1800	gene:BW25113_1908	2.27416	2.7364
	1801	gene:BW25113_1909	2.28556	2.76268
	1802	gene:BW25113_1910	2.47129	2.99167
	1803	gene:BW25113_1911	2.58995	3.02366
	1804	gene:BW25113_1912	2.4843	2.88366
	1805	gene:BW25113_1913	2.80346	3.18554
	1806	gene:BW25113_1914	2.71433	3.07188
	1807	gene:BW25113_1915	2.39445	2.74273
	1808	gene:BW25113_1916	2.23805	2.66181
	1809	gene:BW25113_1917	1.50515	1.96848
	1810	gene:BW25113_1918	1.90849	2.41664
	1811	gene:BW25113_1919	1.94939	2.37291
	1812	gene:BW25113_1920	2.05308	2.45637
	1813	gene:BW25113_1921	1.41497	1.72428
	1814	gene:BW25113_1922	1.5563	1.93952
	1815	gene:BW25113_1923	1.85126	2.24797
	1816	gene:BW25113_1924	1.79239	2.13988
	1817	gene:BW25113_1925	0.845098	0.954243
	1818	gene:BW25113_1926	0.477121	1.17609
	1819	gene:BW25113_1927	1.53148	1.85126
	1820	gene:BW25113_1928	2.26007	2.64246
	1821	gene:BW25113_1929	3.00087	3.50051
	1822	gene:BW25113_1930	1.91908	2.21484
	1823	gene:BW25113_1931	1.11394	1.63347
	1824	gene:BW25113_1932	1.23045	1.54407
	1825	gene:BW25113_1936	0.845098	1.34242
	1826	gene:BW25113_1937	0.90309	1.54407
	1827	gene:BW25113_1938	1.85126	2.16435
	1828	gene:BW25113_1939	1.53148	2.02531
	1829	gene:BW25113_1940	1.20412	1.80618
	1830	gene:BW25113_1941	1.51851	1.94939
	1831	gene:BW25113_1942	1.23045	1.4624
	1832	gene:BW25113_1943	1.97772	2.40312
	1833	gene:BW25113_1944	1.6721	2.07918
	1834	gene:BW25113_1945	2.07918	2.4609
	1835	gene:BW25113_1946	0.60206	1.07918
	1836	gene:BW25113_1947	0.778151	1.20412
	1837	gene:BW25113_1948	1.27875	1.88081
	1838	gene:BW25113_1949	0.90309	1.32222
	1839	gene:BW25113_1950	1.30103	1.74819
	1840	gene:BW25113_1951	1.27875	1.716
	1841	gene:BW25113_1952	1.57978	2.0086
	1842	gene:BW25113_1953	1.07918	1.50515
	1843	gene:BW25113_1954	0.30103	0
	1844	gene:BW25113_1955	1.11394	1.63347
	1845	gene:BW25113_1956	1.97772	2.41162
	1846	gene:BW25113_1957	1.54407	2.02531
	1847	gene:BW25113_1958	2.14301	2.56585
	1848	gene:BW25113_1959	1.65321	2.23553
	1849	gene:BW25113_1960	1.62325	2.17319
	1850	gene:BW25113_1961	2.62531	2.98272
	1851	gene:BW25113_1962	1.76343	2.25527
	1852	gene:BW25113_1963	0.30103	1.04139
	1853	gene:BW25113_1967	1.41497	1.85126
	1854	gene:BW25113_1968	1.716	2.11727
	1855	gene:BW25113_1969	1.78533	2.28103
	1856	gene:BW25113_1970	1	1.34242
	1857	gene:BW25113_1971	1.30103	1.91381
	1858	gene:BW25113_1972	0.954243	1.11394
	1859	gene:BW25113_1973	1.63347	2.04532
	1860	gene:BW25113_1974	1.04139	1.49136
	1861	gene:BW25113_1975	2.49415	3.01662
	1862	gene:BW25113_1976	2.47276	2.87622
	1863	gene:BW25113_1977	1.51851	1.87506
	1864	gene:BW25113_1978	2.2014	2.63144
	1865	gene:BW25113_1981	2.40312	2.83506
	1866	gene:BW25113_1982	2.74115	3.1427
	1867	gene:BW25113_1983	2.92221	3.22583
	1868	gene:BW25113_1984	1.07918	1.75587
	1869	gene:BW25113_1985	1.49136	1.95424
	1870	gene:BW25113_1986	1.17609	1.57978
	1871	gene:BW25113_1987	1.50515	1.95904
	1872	gene:BW25113_1988	1.07918	1.5682
	1873	gene:BW25113_1989	1.11394	1.38021
	1874	gene:BW25113_1990	2.15229	2.53148
	1875	gene:BW25113_1991	1.74036	2.26482
	1876	gene:BW25113_1992	1.59106	2.1271
	1877	gene:BW25113_1993	1.44716	1.94448
	1878	gene:BW25113_1994	1.17609	1.5682
	1879	gene:BW25113_1999	0	1.11394
	1880	gene:BW25113_2000	3.44185	3.90515
	1881	gene:BW25113_2001	2.3784	2.85612
	1882	gene:BW25113_2002	1.39794	1.78533
	1883	gene:BW25113_2003	0.60206	0.954243
	1884	gene:BW25113_2004	0.477121	0.90309
	1885	gene:BW25113_2005	0.69897	1.04139
	1886	gene:BW25113_2006	1.04139	1.54407
	1887	gene:BW25113_2007	2.69548	3.0026
	1888	gene:BW25113_2008	2.17026	2.60206
	1889	gene:BW25113_2009	1.81291	2.28103
	1890	gene:BW25113_2010	1.61278	2.12057
	1891	gene:BW25113_2011	2.43297	2.85794
	1892	gene:BW25113_2012	1.79239	2.16732
	1893	gene:BW25113_2013	1.5682	1.99123
	1894	gene:BW25113_2014	3.1726	3.68762
	1895	gene:BW25113_2015	1.36173	1.81954
	1896	gene:BW25113_2016	2.50379	2.9489
	1897	gene:BW25113_2017	2.13988	2.52114
	1898	gene:BW25113_2018	2.5682	2.92583
	1899	gene:BW25113_2019	2.44871	2.82151
	1900	gene:BW25113_2020	2.10037	2.53529
	1901	gene:BW25113_2021	2.29667	2.65031
	1902	gene:BW25113_2022	2.25768	2.70243
	1903	gene:BW25113_2023	1.66276	2.14301
	1904	gene:BW25113_2024	1.61278	2.17898
	1905	gene:BW25113_2025	2.18752	2.53403
	1906	gene:BW25113_2026	2.1038	2.54777
	1907	gene:BW25113_2027	3.03262	3.41447
	1908	gene:BW25113_2028	2.49276	2.71767
	1909	gene:BW25113_2029	3.45803	3.86136
	1910	gene:BW25113_2030	0.30103	0.477121
	1911	gene:BW25113_2032	3.00732	3.233
	1912	gene:BW25113_2033	2.82347	3.20493
	1913	gene:BW25113_2034	3.04999	3.34908
	1914	gene:BW25113_2035	3.20303	3.45515
	1915	gene:BW25113_2036	3.24871	3.51428
	1916	gene:BW25113_2037	3.273	3.61342
	1917	gene:BW25113_2038	3.15594	3.52336
	1918	gene:BW25113_2039	2.97451	3.36829
	1919	gene:BW25113_2040	3.41061	3.82138
	1920	gene:BW25113_2041	3.35603	3.73584
	1921	gene:BW25113_2042	2.97081	3.39199
	1922	gene:BW25113_2043	1.59106	2.02531
	1923	gene:BW25113_2044	1.14613	1.61278
	1924	gene:BW25113_2045	1.11394	1.43136
	1925	gene:BW25113_2046	0.60206	1.11394
	1926	gene:BW25113_2047	0.954243	1.5563
	1927	gene:BW25113_2048	1.07918	1.34242
	1928	gene:BW25113_2049	0.69897	1.07918
	1929	gene:BW25113_2050	0.69897	1.43136
	1930	gene:BW25113_2051	0.477121	0.954243
	1931	gene:BW25113_2052	0.954243	1.36173
	1932	gene:BW25113_2053	1.07918	1.27875
	1933	gene:BW25113_2054	0.477121	0.954243
	1934	gene:BW25113_2055	0.477121	0.60206
	1935	gene:BW25113_2056	0.778151	1.14613
	1936	gene:BW25113_2057	0.69897	1.23045
	1937	gene:BW25113_2058	0.30103	0.845098
	1938	gene:BW25113_2059	0.69897	1.14613
	1939	gene:BW25113_2060	1.11394	1.53148
	1940	gene:BW25113_2061	0.69897	0.90309
	1941	gene:BW25113_2062	0.69897	1.11394
	1942	gene:BW25113_2063	2.39794	2.84696
	1943	gene:BW25113_2064	2.40993	2.86392
	1944	gene:BW25113_2065	2.19866	2.69723
	1945	gene:BW25113_2066	2.61384	3.00689
	1946	gene:BW25113_2067	2.34439	2.75358
	1947	gene:BW25113_2068	1.17609	1.53148
	1948	gene:BW25113_2069	2.34044	2.80821
	1949	gene:BW25113_2070	1.63347	2.07555
	1950	gene:BW25113_2071	0.90309	1.23045
	1951	gene:BW25113_2072	0.778151	0.778151
	1952	gene:BW25113_2073	0.778151	1.34242
	1953	gene:BW25113_2074	1.80618	2.23045
	1954	gene:BW25113_2075	2.10037	2.617
	1955	gene:BW25113_2076	1.83885	2.29667
	1956	gene:BW25113_2077	1.38021	1.81291
	1957	gene:BW25113_2078	1.36173	1.79239
	1958	gene:BW25113_2079	2.05308	2.45025
	1959	gene:BW25113_2080	0.778151	0.90309
	1960	gene:BW25113_2081	2.91751	3.31027
	1961	gene:BW25113_2082	1.69897	2.12385
	1962	gene:BW25113_2083	0.477121	1.07918
	1963	gene:BW25113_2085	0.60206	0.90309
	1964	gene:BW25113_2086	0.69897	1.30103
	1965	gene:BW25113_2091	3.2982	3.72173
	1966	gene:BW25113_2092	3.73456	4.23363
	1967	gene:BW25113_2093	3.18554	3.63819
	1968	gene:BW25113_2094	4.09468	4.47376
	1969	gene:BW25113_2095	4.09587	4.54275
	1970	gene:BW25113_2096	4.19413	4.56269
	1971	gene:BW25113_2097	1.34242	1.85126
	1972	gene:BW25113_2098	1.59106	2.1271
	1973	gene:BW25113_2099	1.54407	2.08991
	1974	gene:BW25113_2100	1.43136	1.82607
	1975	gene:BW25113_2101	1.89763	2.30103
	1976	gene:BW25113_2102	1.54407	1.97772
	1977	gene:BW25113_2103	1.20412	1.79934
	1978	gene:BW25113_2104	1.54407	1.95904
	1979	gene:BW25113_2105	1.47712	1.8451
	1980	gene:BW25113_2106	1.76343	2.22531
	1981	gene:BW25113_2107	1.94448	2.36922
	1982	gene:BW25113_2108	1.34242	1.4624
	1983	gene:BW25113_2109	1.20412	1.6721
	1984	gene:BW25113_2110	1.11394	1.32222
	1985	gene:BW25113_2111	1.23045	1.53148
	1986	gene:BW25113_2112	0.90309	1.53148
	1987	gene:BW25113_2113	3.09691	3.49276
	1988	gene:BW25113_2114	3.19921	3.59737
	1989	gene:BW25113_2118	1.74036	2.10721
	1990	gene:BW25113_2119	1	1.39794
	1991	gene:BW25113_2120	1.23045	1.64345
	1992	gene:BW25113_2121	0.778151	1.43136
	1993	gene:BW25113_2122	1.41497	1.76343
	1994	gene:BW25113_2123	1.30103	1.74819
	1995	gene:BW25113_2124	2.69636	3.08743
	1996	gene:BW25113_2125	2.31175	2.716
	1997	gene:BW25113_2126	2.9154	3.32879
	1998	gene:BW25113_2127	1	1.27875
[truncated: 2,426 more rows]

## Sheet: Figure 2g
Figure 2g	The barcode rank plot of log10(total number of detected genes per barcode) versus log10 (Barcode number) for each possible barcode.
		Barcode	Gene
		CTTCTGGTGGGAGCGGGTTTATGAGGCTTT	2450
		CGACAAAGTGTCAGTGGGTTCTCGAGGAAT	2441
		CAGCTAGCTTCTTATCCTTGTACCGGATTA	2347
		CGGCGGATTTGTGGACGTTGCTAAAGGACG	2344
		GGCAACTGTGCTTATCCTTGCGGCAATTGA	2328
		ACACAGTGTGAACACAATAAATCACTCGGT	2311
		CAGCGAAGGAAGATTGGCGGCTCGAGGAAT	2304
		CAGCGAAGGAACGTATAGTGAATGGGTATG	2294
		CAGAAGGAACGCAGGTGCAGTCTGGAATAG	2218
		GTCAGGCATGGAGCGGGTTTGGCGGAAACG	2216
		CAGCTAGCTTAATCGGGTCACTAAAGGACG	2215
		ACGCATAGACAGGCTTGTTCTTTATAGACC	2203
		CAAGGCTCATAGATTGGCGGACTACTAATA	2195
		ACACAGTGTGAGATTGGCGGCTAAAGGACG	2189
		GGCAACTGTGTTCTTAGGCGCACGGTGTAG	2186
		GAATGGAAGCCAAGAGGTGATTTTGTGGTG	2176
		AACAACGCAAGTAAATGGGATGATGGCGGA	2169
		TATTCAACTGCATAAGAAGTCACATGGTGT	2168
		CAGCTAGCTTAATGGGACACATGAGGCTTT	2167
		GTACTATAGTTGTAATTGATATTATGGTAG	2155
		CAGAGATACGTGTGATACCTCCTATTGTCT	2154
		CGTACTACGCAGATTGGCGGCTCGAGGAAT	2148
		GCGAACAATGTGTAATTGATCGGAAAGAGT	2146
		AACAACGCAACATAAGAAGTACAGGAGTGA	2140
		CAGAGATACGGTGGACGTTGTTTTGTGGTG	2130
		CAGCGAAGGAGTTTTAGGAAGAAGATACAA	2125
		GTATGTCAGGAGGCAGGAAACAATTTGAAC	2121
		GGCAACTGTGGGTCGAAGGGCTTTAAGCAT	2117
		GTATGTCAGGTCGGGCGGATATGAGGCTTT	2100
		CAGCGAAGGACAAGAGGTGACCTATTGTCT	2094
		CTACATGCTCTTGCTTTCAGCACGGTGTAG	2092
		GTATGTCAGGTCGCACTCCGTCTGGAATAG	2087
		ACGCATAGACATAGAAACGAACTACTAATA	2084
		CGACAAAGTGCAATCATCACCTAAAGGACG	2082
		TACTATGGCGACGTATAGTGTCTGGAATAG	2075
		AACAACGCAAGTTGGCATTTTGGAGGGAGC	2073
		AACAACGCAAGAAACTGAAACAATTTGAAC	2068
		AACAACGCAACTCCTGCAAATACCGGATTA	2067
		GTCATCGTGCTTGCTTTCAGCTCGAGGAAT	2066
		CAGCGAAGGATGTAATTGATCTAAAGGACG	2059
		CGACAAAGTGAGGCAGGAAATCACAGCACA	2055
		CGACAAAGTGAGGCAGGAAACCGGAGGATA	2052
		ACACGGCTCTGTAAATGGGAATGAGGCTTT	2038
		ACACAGTGTGAATGGGACACCCTATTGTCT	2035
		ACATGTAGCTAGTCGCCGACGCCGAGGTGT	2035
		CAGAAGGAACCAGGAACTAAGACGGGAGGT	2030
		GGCTGATAAATCCGTGCAAGTCACAGCACA	2030
		CGACAAAGTGACGTATAGTGTCGGGTAATC	2028
		GAGCGGTGTACTACTGGTGGCTAAAGGACG	2027
		CAGCGAAGGATGTAATTGATCGGAAAGAGT	2025
		GTAAAGACGTCATAAGAAGTCACGGTGTAG	2024
		TGCGTAATTCCAATCATCACGCTTGGCAAC	2020
		ATGTTGTGGCTCCGTGCAAGACATCCTGCT	2019
		ACGCATAGACTGTTAACAACGAAATATTGT	2015
		GGATGCTCGAAATGGAATGTCTAAAGGACG	2014
		CGTAAGTCGATCCGTGCAAGTTTATAGACC	2013
		CAGAGATACGTCCGTGCAAGACAATAGGCG	2012
		GTTTGGACTCCAATCATCACCAGTATCATC	2010
		CTACATGCTCAATGGGACACAATGGGTATG	2010
		GTCAGGCATGCGGGAAAGGGTCTGGAATAG	2008
		GGCGTGCTTTAATGGGACACATGAGGCTTT	2005
		ATGTTGTGGCCTCCTGCAAACAGTATCATC	2004
		CTGGCAAAGAACGTATAGTGATGAGGCTTT	2001
		GCGAACAATGAATCGGGTCACAGTATCATC	1996
		TGCATTTGAAAATCGGGTCAGAAATATTGT	1993
		CGACAAAGTGAGTCGCCGACTGATGGCGGA	1990
		GCGAACAATGTACTTAAGGCCGCTCCTGGT	1989
		TGCAATACGGCAATCATCACTATAAAGGAA	1987
		GCGAACAATGCTCCTGCAAACAATTTGAAC	1987
		TTAAGGCAAACAATCATCACCACATGGTGT	1987
		TACGACTGAATCGACAGCAGCTCGAGGAAT	1986
		CGTACTACGCCTCCTGCAAAACATCCTGCT	1983
		ACACAGTGTGGTGGACGTTGATTAAAGGCT	1982
		TGCAATACGGCAAGAGGTGAGTATAGAGTG	1981
		TTTTGACGGAGTAAATGGGAACATCCTGCT	1977
		CAGCTAGCTTTGTGATACCTCCGGAGGATA	1976
		TTGATCAGTATCGACAGCAGATGAGGCTTT	1975
		GCGAACAATGTCGGGCGGATGGCGGAAACG	1972
		GTCATCGTGCTCGCACTCCGCTTTAAGCAT	1971
		ACTATGCGAGTACAGGCGCACTCGAGGAAT	1968
		GGCGTGCTTTAACACAATAAATTATGGTAG	1968
		ACACAGTGTGAATGGGACACACAATAGGCG	1964
		CTATATGTAGATAGAAACGATCCGACCGTC	1963
		GGCAACTGTGGTAAATGGGAACTCAAGGGA	1959
		CAAGGCTCATAATGGGACACGAAATATTGT	1957
		GTATGTCAGGCAATCATCACGAAATATTGT	1957
		GTCATCGTGCGCAGGTGCAGTCGGGTAATC	1952
		ACGCATAGACCAATCATCACAAGTAAACGG	1951
		TGGCACGTTTCGGGAAAGGGACTACTAATA	1947
		ACGCATAGACTACAGGCGCAAATGGGTATG	1946
		GTACTATAGTTGTTAACAACTCTGGAATAG	1945
		GTCAGGCATGGCAGGTGCAGAATTAAGAGC	1945
		GGCTGATAAAAGATTGGCGGAAGTAAACGG	1943
		AACAACGCAACGGGAAAGGGTACCGGATTA	1940
		GGCGTGCTTTCTCCTGCAAATGGAGGGAGC	1936
		GTGCTCTATCGCAGGTGCAGGGCGGAAACG	1935
		GGTTGAGAGCTCGACAGCAGCTCGAGGAAT	1934
		GGTTGGTGGTTCGACAGCAGCTAAAGGACG	1931
		GAGCGGTGTAGTTGGCATTTCTCGAGGAAT	1930
		TCATTAACAGGGTCGAAGGGCAGTATCATC	1929
		CTGGCAAAGAGAAACTGAAAACAGGAGTGA	1929
		AACAACGCAAGGTCGAAGGGTCATTGATTG	1929
		CTTCTGGTGGTTCGGATTCCCACGGTGTAG	1925
		TCGCTTGAAGAGTCGCCGACTCACAGCACA	1921
		GGTTGAGAGCTTTGTTTTATTCATTGATTG	1921
		ACACAGTGTGTTCCGGCGAGACATCCTGCT	1920
		CGACAAAGTGCTTATCCTTGGGCGGAAACG	1917
		CTTGATCTATGTTGGCATTTCACGGTGTAG	1914
		GGCGTGCTTTGGTCGAAGGGCAGTATCATC	1913
		CAGAGATACGAGTCGCCGACTACCGGATTA	1909
		GTCAGGCATGTATTAGGCGACACATGGTGT	1908
		GTATGTCAGGTCCGTGCAAGCGGAAAGAGT	1907
		ACTATGCGAGGAGCGGGTTTTTTTGTGGTG	1903
		GTCTTTGGATTGTGATACCTGACGGGAGGT	1903
		CGACAAAGTGTCGCACTCCGATTATGGTAG	1903
		ACACGGCTCTTCGGGCGGATGGCGGAAACG	1899
		ACTATGCGAGCAGGAACTAACTAAAGGACG	1897
		GAGTAAGTGAAGGCAGGAAAATTATGGTAG	1897
		ATGTTGTGGCTCGCACTCCGACTCAAGGGA	1894
		ACTGTTCAGGTCGGGCGGATCCTATTGTCT	1894
		CGACAAAGTGTCGACAGCAGCTAAAGGACG	1892
		GGTTGAGAGCTGTTAACAACCAGTATCATC	1891
		GCGAACAATGTTCCGGCGAGACATCCTGCT	1891
		TCGCTTGAAGAGTCGCCGACACATCCTGCT	1891
		GAGACGCTACCGGGAAAGGGGAAATATTGT	1889
		AACAACGCAAGTAAATGGGATTTTGTGGTG	1889
		ACAGACATTTCAATCATCACAATGGGTATG	1887
		GGCAACTGTGTGTTAACAACCAGTATCATC	1886
		GTTTGGACTCAATCGGGTCATCCGACCGTC	1885
		GTAAAGACGTAACACAATAATGTTCATAGA	1883
		CGTAAGTCGAGTGGACGTTGCAATTTGAAC	1880
		GGTTGGTGGTGTTTTAGGAACACGGTGTAG	1878
		GCTTCGCTTATACTTAAGGCACATCCTGCT	1870
		CGTACTACGCATAAGGACCTGAAATATTGT	1870
		CAGCGAAGGACATAAGAAGTTCCGACCGTC	1869
		GAGTAAGTGAAACACAATAACGGAAAGAGT	1868
		CATTATGCTACTTTCTAGATACAGGAGTGA	1868
		ACATGTAGCTGTGGACGTTGTCATTGATTG	1866
		GTTTGGACTCGTAAATGGGAGACGGGAGGT	1862
		TACGACTGAATACTTAAGGCAATTACCTCT	1861
		GTACTATAGTAGTCGCCGACCGCTCCTGGT	1857
		TGCAATACGGCAATCATCACCCGGAGGATA	1856
		ATGGTAGAAAGCAGGTGCAGTATAAAGGAA	1854
		TGCAATACGGAGATTGGCGGCCGGAGGATA	1852
		TTGATCAGTAACGTATAGTGATCACTCGGT	1851
		GAGACGCTACAATGGAATGTCTTTAAGCAT	1851
		CAGAAGGAACGTAAATGGGATCATTGATTG	1850
		TTGCTACAACCTCCTGCAAAGAAGATACAA	1848
		TCATTAACAGCATGCGGGTGCTAAAGGACG	1844
		GTCTTTGGATAATGGGACACTTTTGTGGTG	1843
		ACAGACATTTTCGCACTCCGTCATTGATTG	1842
		CGGCGGATTTTCAGTTATCCTCATTGATTG	1841
		GGTTGGTGGTCTTATCCTTGCTAAAGGACG	1838
		CTTAGACACTTCGCACTCCGGAAGATACAA	1838
		ACTGTTCAGGCAATCATCACTACCGGATTA	1837
		GATGTACATGTCGACAGCAGACATCCTGCT	1837
		GCTTCGCTTATATTAGGCGAAATGGGTATG	1833
		TATTCAACTGGTGGACGTTGACATCCTGCT	1830
		TGCGTAATTCCAATCATCACAATTAAGAGC	1828
		TCGCTTGAAGTCGCACTCCGTCATTGATTG	1827
		CAAGGCTCATTATGTTCATCCAATTTGAAC	1827
		TGGATGCTATTTTGTTTTATCACGGTGTAG	1825
		ACATGTAGCTTCGCACTCCGCCGGAGGATA	1822
		CAGCTAGCTTTATTAGGCGATGGAGGGAGC	1821
		GTCTTTGGATAGGCTTGTTCGAAATATTGT	1821
		GCGAACAATGAACACAATAATGTTCATAGA	1820
		ACACGGCTCTAACACAATAATTTTGTGGTG	1819
		AGCGGACTATAGGCTTGTTCTATAAAGGAA	1817
		ACACAGTGTGTTCTTAGGCGGAAGATACAA	1817
		CTACATGCTCTACAGGCGCATACCGGATTA	1817
		GTCAGGCATGCATGCGGGTGAATTAAGAGC	1816
		AGCGGACTATACGTATAGTGTCCGACCGTC	1815
		GAGTAAGTGAAATGGAATGTGAAATATTGT	1815
		GGATGCTCGACTTATCCTTGATCACTCGGT	1814
		GTAAAGACGTCAATCATCACGAGGAATCCT	1812
		GAGTAAGTGAATAGAAACGATTTTGTGGTG	1811
		AATTAGGCGTCAGGAACTAATCACAGCACA	1807
		GCTTCGCTTAGTGGACGTTGGTATAGAGTG	1805
		AAAGTTGCAAGGTCGAAGGGATCACTCGGT	1803
		CAGCGAAGGATCAGTGGGTTTTTTGTGGTG	1802
		ATGTTGTGGCGTTTTAGGAAACTCAAGGGA	1801
		GGCAACTGTGTGTAATTGATCTCGAGGAAT	1801
		TGCAATACGGAGATTGGCGGTCACAGCACA	1799
		TTGCTACAACCAAGAGGTGATACCGGATTA	1799
		GCTTCGCTTAACGTATAGTGGAAGATACAA	1797
		CTATATGTAGAATGGGACACTGATGGCGGA	1796
		GGTTGAGAGCTCGCACTCCGCTAAAGGACG	1796
		GCGAACAATGCATAAGAAGTTCACAGCACA	1796
		CGTACTACGCCAATCATCACATCACTCGGT	1796
		GGCTGATAAAGAGCGGGTTTCGGAAAGAGT	1795
		TATTCAACTGTCGCACTCCGAATGGGTATG	1794
		GAGACGCTACCAAGAGGTGAACTACTAATA	1793
		GTACTATAGTAGGCAGGAAAACAATAGGCG	1792
		GTCAGGCATGTTTGTTTTATCACGGTGTAG	1791
		GTTTGGACTCTTGCTTTCAGTCGGGTAATC	1790
		CGTACTACGCCATAAGAAGTACATCCTGCT	1789
		ACTATGCGAGGGTCGAAGGGATTAAAGGCT	1788
		GTCTTTGGATCTCCTGCAAACCGGAGGATA	1786
		CAAGGCTCATTCGGGCGGATTCTGGAATAG	1785
		CGACAAAGTGAGGCAGGAAATACCGGATTA	1785
		TGCAATACGGTTCCGGCGAGTGGAGGGAGC	1783
		ACTGTTCAGGTTCCGGCGAGTGATGGCGGA	1780
		CGGCGGATTTTACAGGCGCAATCACTCGGT	1778
		CGTAAGTCGACGGGAAAGGGGAAATATTGT	1775
		GCGAACAATGGCAGGTGCAGGAAGATACAA	1775
		CAGAAGGAACTCAGTTATCCGCCGAGGTGT	1773
		ACTGTTCAGGTGTGATACCTTCCGACCGTC	1772
		ACACGGCTCTCAATCATCACATTATGGTAG	1770
		CAGAAGGAACTTTGTTTTATATTATGGTAG	1769
		GCGAACAATGCATGCGGGTGGAAATATTGT	1767
		GGCTGATAAAAACACAATAAGAAGATACAA	1767
		TCGAATTTCGTTTGTTTTATATCACTCGGT	1766
		TAACTCATTCGTGGACGTTGCTTTAAGCAT	1765
		ATGAACTTTGTACTTAAGGCCTTTAAGCAT	1764
		TGGCACGTTTGAGCGGGTTTGCTTGGCAAC	1764
		AACAACGCAACAAGAGGTGAGGCGGAAACG	1763
		GGCGTGCTTTTTTGTTTTATTTTATAGACC	1763
		GCGAACAATGGTAAATGGGATCCGACCGTC	1762
		TTGCTACAACTTCCGGCGAGCTAAAGGACG	1762
		ACTATGCGAGGTGGACGTTGCTAAAGGACG	1761
		AGCGGACTATGTAAATGGGATGGAGGGAGC	1761
		AGCGGACTATTGTAATTGATTATAAAGGAA	1758
		GAGACGCTACTCAGTTATCCCGGAAAGAGT	1758
		CGTACTACGCCGGGAAAGGGGAGGCTCCTA	1758
		CAGAAGGAACGAGCGGGTTTATCACTCGGT	1757
		TCGCTTGAAGCTCCTGCAAAAATGGGTATG	1757
		ACTATGCGAGGGTCGAAGGGCGGCAATTGA	1755
		ATGTTGTGGCAGGCAGGAAATCACAGCACA	1754
		GGTTGAGAGCAGTCGCCGACTCAAGGCCTG	1753
		ATGTTGTGGCGAGCGGGTTTTGTTCATAGA	1753
		CAAGGCTCATTCGGGCGGATTCAAGGCCTG	1752
		ACGCATAGACGTTTTAGGAACAATTTGAAC	1752
		AACAACGCAAAGGCAGGAAATTTATAGACC	1752
		GAGCGGTGTACAATCATCACGAAGATACAA	1752
		CAGCGAAGGAGGTCGAAGGGACATCCTGCT	1750
		TGGATGCTATCAATCATCACATGAGGCTTT	1750
		GTATGTCAGGAGTCGCCGACGCCGAGGTGT	1748
		ACTATGCGAGAACACAATAATATAAAGGAA	1747
		ATGTTGTGGCTCGACAGCAGTTTTGTGGTG	1747
		CAGCGAAGGATTCCGGCGAGGACGGGAGGT	1746
		GTCAGGCATGGAAACTGAAAGTATAGAGTG	1746
		TCTGGATTACACGTATAGTGCACATGGTGT	1744
		GGTTGAGAGCGTAAATGGGAGTATAGAGTG	1743
		CAGCGAAGGAAGTCGCCGACCCTATTGTCT	1741
		GTATGTCAGGGTGGACGTTGCTCGAGGAAT	1739
		GGCAACTGTGCTTTCTAGATATTATGGTAG	1738
		CAGCGAAGGAGTTTTAGGAACGGAAAGAGT	1738
		AGCGGACTATCAAGAGGTGAGAAATATTGT	1736
		ACACAGTGTGGGTCGAAGGGTCTGGAATAG	1736
		TGCATTTGAATTCGGATTCCCACGGTGTAG	1735
		TAGCTTAGTGAGGCTTGTTCTCATTGATTG	1734
		TTTTGACGGACGGGAAAGGGTCATTGATTG	1730
		TGGAAGGACTCAATCATCACCGGCAATTGA	1727
		GGTTGAGAGCAACACAATAAACAATAGGCG	1727
		TTGATCAGTAAATGGAATGTAATTAAGAGC	1726
		CTTCTATATGAATCGGGTCAATGAGGCTTT	1726
		GGTTGAGAGCGAGCGGGTTTAATTAAGAGC	1726
		GGTTGAGAGCGTTGGCATTTTCATTGATTG	1725
		CTTCTGGTGGTACAGGCGCAAAGTAAACGG	1723
		GAGCGGTGTATGTAATTGATTCAAGGCCTG	1723
		ATGTTGTGGCTTCGGATTCCAATTAAGAGC	1723
		ATTATGACTGTCGCACTCCGCTCGAGGAAT	1721
		GGTTGAGAGCAGATTGGCGGTTTTGTGGTG	1721
		GTCTTTGGATTGTAATTGATGGCGGAAACG	1720
		CGTACTACGCTGTAATTGATCGCTCCTGGT	1720
		GTCATCGTGCGTGGACGTTGTTTTGTGGTG	1718
		CAGAAGGAACGAAACTGAAAACAGGAGTGA	1716
		GAGTAAGTGACTCCTGCAAACTTTAAGCAT	1715
		CGACAAAGTGAGGCTTGTTCTCAAGGCCTG	1715
		CAGCGAAGGACGGGAAAGGGGAAGATACAA	1715
		CTGGCAAAGAGAGCGGGTTTACTCAAGGGA	1714
		TCGACTATATAGGCAGGAAATCATTGATTG	1714
		TACGACTGAACGGGAAAGGGGAAATATTGT	1714
		GGCTGATAAAGTAAATGGGAGGCGGAAACG	1713
		CTTCTATATGGTTGGCATTTATGAGGCTTT	1711
		TCGCTTGAAGTGTTAACAACTCATTGATTG	1711
		GGTTGGTGGTCTACTGGTGGGAAGATACAA	1710
		GGTTGAGAGCCAGTTTTACTGAAATATTGT	1708
		GAGCGGTGTATTGCTTTCAGAATTACCTCT	1706
		GGCTGATAAAATAGAAACGAGGCGGAAACG	1706
		TGCAATACGGTACTTAAGGCTCCGACCGTC	1706
		GTCTTTGGATTGTGATACCTACAATAGGCG	1705
		GGATGCTCGATACAGGCGCATCACAGCACA	1705
		TGCATTTGAAAGGCAGGAAAATGAGGCTTT	1704
		CGTACTACGCTGTGATACCTCGGCAATTGA	1702
		TCGCTTGAAGGCAGGTGCAGATTATGGTAG	1702
		AGCACTGTATGGTCGAAGGGGAGGAATCCT	1702
		AACAACGCAAAATGGGACACATTATGGTAG	1701
		ATGGTAGAAACATGCGGGTGCGGAAAGAGT	1700
		AAACTGGTGTTGTAATTGATTCGGGTAATC	1699
		GGTTGAGAGCCTTTCTAGATCTTTAAGCAT	1699
		TTGATCAGTAGAGCGGGTTTAATTAAGAGC	1696
		GTATGTCAGGTATTAGGCGAACAGGAGTGA	1696
		GGCGTGCTTTCAGGAACTAATTTTGTGGTG	1696
		TCGAATTTCGGCAGGTGCAGATTATGGTAG	1696
		GGATGCTCGAGTAAATGGGAACTCAAGGGA	1696
		AGCGGACTATCGGGAAAGGGCCTATTGTCT	1695
		GAGCGGTGTAAGGCAGGAAAATCACTCGGT	1694
		TGCAATACGGAGTCGCCGACCTTTAAGCAT	1694
		CAGAAGGAACTGTAATTGATGAAGATACAA	1694
		CGTAAGTCGAGTGGACGTTGTTTATAGACC	1693
		GGCGTGCTTTTCGGGCGGATTTTTGTGGTG	1693
		GAGCGGTGTAGTAAATGGGAGGCGGAAACG	1693
		GCTTCGCTTAACGTATAGTGATTATGGTAG	1690
		ACACAGTGTGTCGGGCGGATTGGAGGGAGC	1688
		GCTTCGCTTACATAAGAAGTGGCGGAAACG	1687
		CTACATGCTCTCGCACTCCGTCAAGGCCTG	1687
		CGTAAGTCGAGTGGACGTTGTCACAGCACA	1685
		TGCGTAATTCTACTTAAGGCTGGAGGGAGC	1684
		TGCAATACGGTGTAATTGATACAGGAGTGA	1684
		GTGCTCTATCAGGCAGGAAAGAAATATTGT	1683
		CGACAAAGTGGAAACTGAAATCGGGTAATC	1683
		GTACTATAGTCAAGAGGTGATGGAGGGAGC	1682
		GCGAACAATGCATGCGGGTGGCCGAGGTGT	1682
		CAAGGCTCATGTAAATGGGAGGCGGAAACG	1682
		ACACAGTGTGTCGCACTCCGTTTATAGACC	1681
		TTGCTACAACCAATCATCACTCACAGCACA	1681
		TGCAATACGGAACACAATAAAATTAAGAGC	1681
		GTATGTCAGGAGGCTTGTTCATCACTCGGT	1680
		GTATGTCAGGGGTCGAAGGGATCACTCGGT	1680
		AGCGGACTATGTAAATGGGACGGAAAGAGT	1680
		TATTTGTCGCAATGGGACACGCTTGGCAAC	1680
		GTATGTCAGGTCGCACTCCGCGCTCCTGGT	1679
		ACATGTAGCTATAAGGACCTTGGAGGGAGC	1678
		CAGAAGGAACAATGGGACACCGGAAAGAGT	1678
		GGTTGAGAGCATAAGGACCTCAATTTGAAC	1678
		TTTTGACGGATACAGGCGCAAATGGGTATG	1675
		CAGTATTGTTACGTATAGTGAATGGGTATG	1675
		CAGAAGGAACCAATCATCACTACCGGATTA	1674
		CGTACTACGCTCCGTGCAAGAATTACCTCT	1674
		AAATTCGCGGTCGACAGCAGGGCGGAAACG	1674
		TATCAGTCTGACGTATAGTGCGGAAAGAGT	1673
		CAAGGCTCATCAGGAACTAACTAAAGGACG	1673
		GCGAACAATGTATTAGGCGATTTTGTGGTG	1672
		AACAACGCAAGAAACTGAAAACTACTAATA	1671
		CAGCGAAGGATTGCTTTCAGTCAAGGCCTG	1669
		AACAACGCAATATTAGGCGACCGGAGGATA	1669
		ACACGGCTCTTTCCGGCGAGCAGTATCATC	1668
		TCATTAACAGCAAGAGGTGAGAAATATTGT	1667
		GTAAAGACGTGGTCGAAGGGAATGGGTATG	1666
		GGCTGATAAACTCCTGCAAAAATTACCTCT	1665
		TGCATTTGAATATGTTCATCCTAAAGGACG	1665
		CTTAGACACTCTCCTGCAAACGCTCCTGGT	1664
		CTGGCAAAGAAATGGGACACTTTTGTGGTG	1664
		GTCATCGTGCGTTGGCATTTATGAGGCTTT	1662
		TGGCACGTTTTTCGGATTCCGAAGATACAA	1661
		GAGTAAGTGACAATCATCACTCTGGAATAG	1661
		GATGTACATGCTTTCTAGATATGAGGCTTT	1660
		GTCAGGCATGGCAGGTGCAGTCACAGCACA	1660
		CAGAAGGAACGGTCGAAGGGGTATAGAGTG	1659
		GAGCGGTGTATCGCACTCCGCCGGAGGATA	1658
		GGCGTGCTTTCAAGAGGTGACTAAAGGACG	1656
		CAGCTAGCTTAGGCTTGTTCTTTTGTGGTG	1655
		TGCATTTGAATCGCACTCCGTACCGGATTA	1653
		CGGCGGATTTGTTGGCATTTTCTGGAATAG	1652
		TGTTGCTTGCCATGCGGGTGCCTATTGTCT	1652
		CTGGCAAAGAAGTCGCCGACTTTATAGACC	1651
		CGACAAAGTGTACAGGCGCAACAGGAGTGA	1651
		ATGTTGTGGCTCGCACTCCGCCGGAGGATA	1651
		TCGCTTGAAGTATGTTCATCAATGGGTATG	1651
		AGCACTGTATCATAAGAAGTTCGGGTAATC	1650
		CAGAAGGAACGAGCGGGTTTGAAATATTGT	1649
		GCTTCGCTTAGAGCGGGTTTTGATGGCGGA	1648
		GTTATAGTTGTCCGTGCAAGCTCGAGGAAT	1648
		AGGATCTTACCATGCGGGTGATGAGGCTTT	1648
		CGGCGGATTTAGGCAGGAAATGTTCATAGA	1648
		CGACAAAGTGTTCTTAGGCGCACATGGTGT	1648
		TGCATTTGAAAGGCAGGAAAAATTAAGAGC	1647
		TGCAATACGGAGTCGCCGACTCAAGGCCTG	1646
		CGTACTACGCAACACAATAAAATTACCTCT	1646
		ACTATGCGAGGAAACTGAAACCTATTGTCT	1644
		AAAGTTGCAATTTGTTTTATACTACTAATA	1644
		AAACTGGTGTAATGGGACACACATCCTGCT	1643
		ATGGTAGAAAACGTATAGTGATCACTCGGT	1642
		GTTTGGACTCGTAAATGGGATATAAAGGAA	1641
		TGGCACGTTTTCGACAGCAGTCTGGAATAG	1640
		GTCTTTGGATTGTGATACCTTGGAGGGAGC	1640
		CGTACTACGCATAGAAACGACGGAAAGAGT	1639
		GGATGCTCGATTTGTTTTATACATCCTGCT	1639
		TATCAGTCTGTCGACAGCAGGCCGAGGTGT	1638
		TATTCAACTGTATGTTCATCGAAATATTGT	1637
		GGCGTGCTTTCAGGAACTAAAATTAAGAGC	1637
		ACGCATAGACTTGCTTTCAGCAGTATCATC	1637
		CTTAGACACTAGGCAGGAAAGAGGAATCCT	1637
		GCGAACAATGGAAACTGAAACAGTATCATC	1636
		GTCAGGCATGTGTAATTGATACAGGAGTGA	1636
		GCGAACAATGTACAGGCGCATGGAGGGAGC	1634
		CAAGGCTCATTTTGTTTTATGACGGGAGGT	1634
		GTCTTTGGATAGTCGCCGACCGCTCCTGGT	1634
		CTTAGACACTAATCGGGTCACCTATTGTCT	1634
		CAGAAGGAACTTTGTTTTATCTTTAAGCAT	1633
		GGTTGGTGGTTCAGTTATCCTGATGGCGGA	1633
		GAATGGAAGCTGTGATACCTGGCGGAAACG	1633
		TTGATCAGTACAATCATCACGAAATATTGT	1632
		TCGAATTTCGTCGCACTCCGGCTTTTCTTG	1632
		TATCAGTCTGTTCCGGCGAGCAGTATCATC	1632
		GTTTGGACTCGAAACTGAAATCCGACCGTC	1631
		CGACAAAGTGAGATTGGCGGGAGGCTCCTA	1631
		TACGACTGAACTTATCCTTGTCATTGATTG	1631
		GTCATCGTGCGGTCGAAGGGTCCGACCGTC	1630
		ACATGTAGCTTGTTAACAACGAGGCTCCTA	1629
		GAGCGGTGTACGGGAAAGGGCCGGAGGATA	1628
		CAGAAGGAACGTAAATGGGACGGCAATTGA	1628
		GTAAAGACGTCATGCGGGTGCCTATTGTCT	1628
		GTATGTCAGGAATGGGACACCAGTATCATC	1628
		TCATTAACAGAACACAATAACTTTAAGCAT	1627
		GGCGTGCTTTTCGCACTCCGGCTTGGCAAC	1627
		CTACATGCTCTACAGGCGCACTTTAAGCAT	1627
		ACACAGTGTGTCCGTGCAAGCAGTATCATC	1627
		ACGCATAGACCTTATCCTTGACAATAGGCG	1625
		TAACAGCAATTACTTAAGGCACAGGAGTGA	1624
		GTACTATAGTTTCTTAGGCGTCATTGATTG	1624
		ACATGTAGCTGCAGGTGCAGTGGAGGGAGC	1623
		GGATGCTCGAGAGCGGGTTTACAGGAGTGA	1623
		ACACGGCTCTTACAGGCGCATGATGGCGGA	1623
		CAGAGATACGGCAGGTGCAGTTTTGTGGTG	1623
		GGTTGGTGGTTACTTAAGGCCGGAAAGAGT	1623
		TATCAGTCTGCAGGAACTAAACATCCTGCT	1623
		CAAATGTCGTCTCCTGCAAATTTATAGACC	1622
		GAGACGCTACAATGGGACACAATGGGTATG	1622
		GGTTGGTGGTTCGGGCGGATCACGGTGTAG	1622
		GTCATCGTGCTGTGATACCTCTTTAAGCAT	1621
		TACTATGGCGAGGCTTGTTCCAATTTGAAC	1620
		CGGCGGATTTTCGCACTCCGAATTAAGAGC	1620
		GTGCTCTATCGTTTTAGGAACAATTTGAAC	1620
		GAGACGCTACACGTATAGTGTTTTGTGGTG	1620
		GTGCTCTATCCTACTGGTGGTTTATAGACC	1620
		TATCAGTCTGTACAGGCGCACAGTATCATC	1620
		CGACAAAGTGTATTAGGCGATCAAGGCCTG	1619
		TAACAGCAATATAGAAACGACACATGGTGT	1618
		AAAGTTGCAAAACACAATAACTCGAGGAAT	1617
		GAGCGGTGTATCCGTGCAAGTGTTCATAGA	1615
		GTCATCGTGCAACACAATAATTTTGTGGTG	1614
		CAGTATTGTTCAGGAACTAAGAAATATTGT	1613
		CAGAAGGAACCAAGAGGTGAGTATAGAGTG	1613
		CTTCTATATGGGTCGAAGGGTCCGACCGTC	1613
		ACACAGTGTGCAAGAGGTGATGATGGCGGA	1613
		GGCGTGCTTTTGTAATTGATATTATGGTAG	1613
		CGTACTACGCTACAGGCGCACCGGAGGATA	1612
		GTATGTCAGGAGGCAGGAAAGAAATATTGT	1612
		ACTGTTCAGGGCAGGTGCAGACATCCTGCT	1610
		TACTATGGCGGTTGGCATTTGAGGAATCCT	1609
		ACATGTAGCTCATAAGAAGTATCACTCGGT	1607
		CTTCTGGTGGTACAGGCGCATCGGGTAATC	1607
		CGGCGGATTTCATAAGAAGTTCACAGCACA	1605
		AGGATCTTACCTTTCTAGATGGCGGAAACG	1605
		TAACAGCAATTCGACAGCAGCTAAAGGACG	1605
		ACACGGCTCTGAGCGGGTTTCGCTCCTGGT	1605
		CGTAAGTCGAGGTCGAAGGGGTATAGAGTG	1605
		CGTAAGTCGACTACTGGTGGCACATGGTGT	1604
		GAGTAAGTGAGTGGACGTTGTGATGGCGGA	1604
		CAAGGCTCATCATGCGGGTGATCACTCGGT	1604
		CAGCGAAGGAGTTTTAGGAAACTACTAATA	1603
		TGCATTTGAACGGGAAAGGGACTACTAATA	1603
		TGGAAACGGTAGGCAGGAAAGTATAGAGTG	1603
		GTTTGGACTCGTTTTAGGAAGAAATATTGT	1601
		ATGAACTTTGTGTAATTGATTCTGGAATAG	1600
		CGTAAGTCGACGGGAAAGGGTCGGGTAATC	1600
		TTGCTACAACTCAGTGGGTTCACATGGTGT	1599
		GGCGTGCTTTAGGCAGGAAACTCGAGGAAT	1599
		AACAACGCAAATAGAAACGAACTACTAATA	1598
		ACTGTTCAGGTATTAGGCGAAATTAAGAGC	1598
		ATATGTGTGACATAAGAAGTGTATAGAGTG	1597
		GTCAGGCATGGGTCGAAGGGTCATTGATTG	1597
		GTCTTTGGATAGATTGGCGGAATTAAGAGC	1597
		CGTAAGTCGACAAGAGGTGACACATGGTGT	1597
		TAACTCATTCTTCGGATTCCCGCTCCTGGT	1596
		CGTAAGTCGACAATCATCACAATTAAGAGC	1596
		GGTTGGTGGTAACACAATAACTCGAGGAAT	1596
		CAAGGCTCATTGTAATTGATATTATGGTAG	1596
		AGCGGACTATAGTCGCCGACACAGGAGTGA	1595
		ACTGTTCAGGTACTTAAGGCTCCGACCGTC	1595
		GCGAACAATGGTGGACGTTGTCTGGAATAG	1594
		GTCTTTGGATAATGGGACACATTATGGTAG	1594
		CTTCTGGTGGACGTATAGTGGCTTGGCAAC	1593
		CAAATGTCGTGTGGACGTTGTTTATAGACC	1591
		TCGCTTGAAGCTCCTGCAAATCCGACCGTC	1590
		CTGGCAAAGATTGCTTTCAGCGCTCCTGGT	1590
		CATTATGCTATATGTTCATCGCCGAGGTGT	1589
		CGACAAAGTGCGGGAAAGGGCGCTCCTGGT	1589
		CAAGGCTCATATAAGGACCTTCCGACCGTC	1588
		ACACGGCTCTTTCCGGCGAGTCATTGATTG	1588
		CAGTATTGTTCGGGAAAGGGGCCGAGGTGT	1588
		GTCATCGTGCTCCGTGCAAGTATAAAGGAA	1588
		GTCTTTGGATGTGGACGTTGACAATAGGCG	1587
		TTAAGGCAAAGGTCGAAGGGCACATGGTGT	1586
		CGTACTACGCTATGTTCATCCGCTCCTGGT	1586
		TAGCTTAGTGGTTGGCATTTGCCGAGGTGT	1585
		GAATGGAAGCTGTAATTGATTCTGGAATAG	1584
		GTAAAGACGTTGTGATACCTGGCGGAAACG	1584
		CAGCTAGCTTTACAGGCGCAGAAGATACAA	1584
		ACGCATAGACAATGGGACACTGGAGGGAGC	1583
		GGTTGGTGGTACGTATAGTGATTATGGTAG	1583
		TGGCACGTTTCAGGAACTAAAATGGGTATG	1582
		TGGAAGGACTAATCGGGTCAACATCCTGCT	1582
		CAGAGATACGTCAGTTATCCTCAAGGCCTG	1582
		GGTTGGTGGTCATGCGGGTGGAAGATACAA	1582
		CTGGCAAAGACTACTGGTGGATTATGGTAG	1582
		CGTAAGTCGAAGTCGCCGACTCATTGATTG	1580
		CGACAAAGTGCTTATCCTTGAATTACCTCT	1579
		TATTCAACTGACGTATAGTGGAAGATACAA	1578
		CAGTATTGTTCTTTCTAGATCTAAAGGACG	1578
		TGGATGCTATTCCGTGCAAGTGATGGCGGA	1578
		GTCATCGTGCAACACAATAATCATTGATTG	1578
		CAGCTAGCTTCAAGAGGTGAGAAGATACAA	1577
		AGCACTGTATATAAGGACCTTCTGGAATAG	1577
		CTGGCAAAGATCGGGCGGATTCCGACCGTC	1577
		GTTATAGTTGGAGCGGGTTTCTAAAGGACG	1576
		CTTCTGGTGGCAGTTTTACTCAATTTGAAC	1575
		GGTTGGTGGTGGTCGAAGGGATTAAAGGCT	1575
		ACGCATAGACTACAGGCGCAATCACTCGGT	1574
		GTGCTCTATCGTGGACGTTGAATTACCTCT	1574
		TTGATCAGTACAATCATCACCTCGAGGAAT	1573
		CGTAAGTCGATCAGTTATCCATTATGGTAG	1573
		CAAGGCTCATCAAGAGGTGATCGGGTAATC	1573
		ACAGTATTATAGTCGCCGACCTTTAAGCAT	1572
		CTGGCAAAGAGGTCGAAGGGACATCCTGCT	1572
		TGGAAACGGTCATGCGGGTGCAATTTGAAC	1572
		AATTCGGATAAACACAATAACTAAAGGACG	1572
		GTATGTCAGGTATTAGGCGACACATGGTGT	1572
		GAATGGAAGCCTACTGGTGGCGCTCCTGGT	1571
		TGGATGCTATCTACTGGTGGATGAGGCTTT	1571
		GGCAACTGTGTTCCGGCGAGGAAATATTGT	1571
		AGCGGACTATACGTATAGTGGAAATATTGT	1571
		GAGCGGTGTAATAAGGACCTTCCGACCGTC	1569
		ACACGGCTCTTTCCGGCGAGTGGAGGGAGC	1568
		GTATGTCAGGTTCCGGCGAGCGGCAATTGA	1568
		GCTTCGCTTAAGGCAGGAAAATTATGGTAG	1567
		TCGCTTGAAGCAAGAGGTGAAATGGGTATG	1567
		GTATGTCAGGAGGCAGGAAACCGGAGGATA	1567
		GTATGTCAGGTACTTAAGGCAATTACCTCT	1565
		CAGCTAGCTTAATGGAATGTCAATTTGAAC	1563
		GTTATAGTTGAGTCGCCGACTCCGACCGTC	1563
		TGTTGCTTGCGCAGGTGCAGACTCAAGGGA	1563
		ACTGTTCAGGAATGGAATGTCAATTTGAAC	1562
		ACAGACATTTATAAGGACCTACTCAAGGGA	1561
		AAATTCGCGGAATGGGACACACTACTAATA	1561
		CGACAAAGTGTTCGGATTCCCGGCAATTGA	1560
		CGGCGGATTTAATCGGGTCAGCCGAGGTGT	1559
		GGATGCTCGATCAGTGGGTTGAAGATACAA	1559
		TCGAATTTCGCAATCATCACACAGGAGTGA	1558
		CAGAGATACGGAGCGGGTTTATGAGGCTTT	1557
		CGTACTACGCTGTAATTGATTCAAGGCCTG	1557
		AACAACGCAAGGTCGAAGGGGACGGGAGGT	1557
		GTTTGGACTCTCGCACTCCGAAGTAAACGG	1556
		ACATGTAGCTTCAGTGGGTTCGCTCCTGGT	1556
		GGCTGATAAATCGCACTCCGGCCGAGGTGT	1556
		CGACAAAGTGATAGAAACGATCGGGTAATC	1555
		TAACAGCAATAATCGGGTCATCATTGATTG	1555
		ATGTTGTGGCTCGCACTCCGGAAATATTGT	1555
		ACAGACATTTCTCCTGCAAACGGCAATTGA	1555
		GCTTCGCTTAATAGAAACGATCATTGATTG	1554
		TGCAATACGGTGTAATTGATTCTGGAATAG	1554
		CTTGATCTATTATGTTCATCGCTTGGCAAC	1554
		CAGCGAAGGAGTGGACGTTGGAAGATACAA	1554
		GATGTACATGTGTTAACAACATTATGGTAG	1554
		CGTACTACGCAGGCTTGTTCCTTTAAGCAT	1553
		GTATGTCAGGTGTTAACAACCTTTAAGCAT	1553
		GGTTGGTGGTCATGCGGGTGCTTTAAGCAT	1553
		TTGCTACAACTACAGGCGCATCATTGATTG	1552
		GAGTAAGTGATCAGTGGGTTTCATTGATTG	1552
		CTATATGTAGTTCTTAGGCGCAATTTGAAC	1551
		TTGCTACAACGTTGGCATTTCACATGGTGT	1550
		TATTCAACTGCAATCATCACTCACAGCACA	1550
		AGCGGACTATAGTCGCCGACATCACTCGGT	1550
		GAGACGCTACCATGCGGGTGGGCGGAAACG	1550
		ACTGTTCAGGGTTTTAGGAAGCTTGGCAAC	1549
		CTGGCAAAGATACTTAAGGCCGCTCCTGGT	1548
		ACAGACATTTAATCGGGTCATCCGACCGTC	1548
		TAGCTTAGTGTCCGTGCAAGACTCAAGGGA	1548
		CAGCGAAGGACGGGAAAGGGTGTTCATAGA	1548
		GTCTTTGGATGAGCGGGTTTACTACTAATA	1547
		TGGCACGTTTAACACAATAAGACGGGAGGT	1547
		CAGTATTGTTTCGACAGCAGGAAATATTGT	1546
		CATTATGCTAAATCGGGTCACTAAAGGACG	1546
		GGATGCTCGATCGACAGCAGTGGAGGGAGC	1544
		GGTTGAGAGCTCGACAGCAGGAAATATTGT	1544
		GTATGTCAGGTCGCACTCCGGTATAGAGTG	1544
		TGCAATACGGAGTCGCCGACTGTTCATAGA	1544
		TCGACTATATCGGGAAAGGGCTTTAAGCAT	1542
		ACACGGCTCTTACAGGCGCATGGAGGGAGC	1542
		TATTCAACTGCAGGAACTAAAATGGGTATG	1542
		TACGACTGAATTCGGATTCCCTTTAAGCAT	1541
		GTATGTCAGGTTGCTTTCAGGAAGATACAA	1541
		GGCGTGCTTTGTGGACGTTGAATGGGTATG	1541
		CAGTATTGTTCATAAGAAGTCGGCAATTGA	1541
		CATTATGCTATCGGGCGGATGACGGGAGGT	1540
		TGTTGCTTGCCAGGAACTAAACAGGAGTGA	1540
		GAGACGCTACTTCTTAGGCGATGAGGCTTT	1539
		GCGAACAATGATAGAAACGAGGCGGAAACG	1539
		TTGCTACAACACGTATAGTGACAGGAGTGA	1539
		CAAGGCTCATGCAGGTGCAGACATCCTGCT	1538
		TGTTGCTTGCGGTCGAAGGGACAGGAGTGA	1538
		GTGCTCTATCGAAACTGAAACCGGAGGATA	1537
		CATTATGCTACTACTGGTGGAATTACCTCT	1537
		GAGACGCTACTGTGATACCTCACGGTGTAG	1537
		ACGCATAGACTTCCGGCGAGAATTAAGAGC	1537
		GATGTACATGCGGGAAAGGGCAGTATCATC	1537
		CAGCGAAGGACTACTGGTGGCTCGAGGAAT	1536
		GATGTACATGAGTCGCCGACACATCCTGCT	1536
		CAGAAGGAACCGGGAAAGGGCTAAAGGACG	1535
		GCGAACAATGCTCCTGCAAATCAAGGCCTG	1535
		TATTCAACTGCATGCGGGTGTGGAGGGAGC	1535
		TGGATGCTATTCAGTGGGTTCCTATTGTCT	1533
		CACAAGTATACATGCGGGTGATGAGGCTTT	1532
		TGGATGCTATCAAGAGGTGACAATTTGAAC	1532
		CAGCGAAGGATCGCACTCCGGCTTGGCAAC	1532
		AGCACTGTATCAATCATCACAATGGGTATG	1532
		AAATTCGCGGTGTAATTGATGACGGGAGGT	1532
		GGTTGGTGGTTCCGTGCAAGCTTTAAGCAT	1532
		CGACAAAGTGGAAACTGAAATCCGACCGTC	1531
		GTAAAGACGTTTTGTTTTATCCGGAGGATA	1531
		GTCTTTGGATTCCGTGCAAGTATAAAGGAA	1531
		GGATGCTCGAGTAAATGGGACGGCAATTGA	1531
		GTTTGGACTCAATCGGGTCACACGGTGTAG	1530
		TGCGTAATTCGTAAATGGGACACGGTGTAG	1529
		TACGACTGAAAATGGGACACAATGGGTATG	1529
		GGCAACTGTGATAGAAACGAAATTACCTCT	1529
		TGCGTAATTCGAGCGGGTTTTACCGGATTA	1528
		GGTTGGTGGTTTCCGGCGAGCTTTAAGCAT	1528
		TACTATGGCGCAAGAGGTGATGGAGGGAGC	1527
		CTTCTATATGTCGACAGCAGCACGGTGTAG	1527
		CGTACTACGCGTAAATGGGAACAGGAGTGA	1527
		GAATGGAAGCAGGCAGGAAACGGCAATTGA	1526
		CATTATGCTACAATCATCACAAGTAAACGG	1525
		TCGACTATATCAGTTTTACTCTAAAGGACG	1525
		ATGTTGTGGCGTTGGCATTTGGCGGAAACG	1525
		TACTATGGCGTATGTTCATCGAAGATACAA	1524
		ACATGTAGCTTCAGTGGGTTGGCGGAAACG	1524
		GTCTTTGGATCAGGAACTAACTTTAAGCAT	1524
		TTGCTACAACAATCGGGTCACGGCAATTGA	1523
		TGCGTAATTCTATTAGGCGACTCGAGGAAT	1523
		GATGTACATGACGTATAGTGCTTTAAGCAT	1523
		GGCAACTGTGTCCGTGCAAGCGGAAAGAGT	1523
		GCGAACAATGGCAGGTGCAGCTCGAGGAAT	1523
		GTACTATAGTACGTATAGTGACTCAAGGGA	1522
		ACGCATAGACTTCCGGCGAGTGATGGCGGA	1522
		AATTCGGATACAATCATCACGCTTGGCAAC	1521
		TGGAAACGGTTCAGTTATCCCTAAAGGACG	1521
		AAACTGGTGTTATGTTCATCTGGAGGGAGC	1520
		GTAAAGACGTAATCGGGTCACACGGTGTAG	1520
		GTCTTTGGATTTCCGGCGAGGCTTTTCTTG	1520
		GTATGTCAGGGGTCGAAGGGGAGGCTCCTA	1520
		ACACGGCTCTGTGGACGTTGCGGAAAGAGT	1519
		TCTGGATTACGCAGGTGCAGGCCGAGGTGT	1518
		TATCAGTCTGGGTCGAAGGGCAATTTGAAC	1518
		CGACAAAGTGGTTGGCATTTTCATTGATTG	1518
		CGTACTACGCGAAACTGAAAGAAGATACAA	1518
		TGGAAGGACTATAAGGACCTATCACTCGGT	1517
		GGTTGAGAGCGTTGGCATTTTCTGGAATAG	1517
		TACGACTGAACATGCGGGTGACAATAGGCG	1516
		TCATTAACAGTCCGTGCAAGTCAAGGCCTG	1516
		GGTTGAGAGCCTCCTGCAAATCAAGGCCTG	1516
		GGTTGAGAGCCAATCATCACGAGGAATCCT	1516
		TATTCAACTGTGTGATACCTATTATGGTAG	1515
		CTATATGTAGTTCGGATTCCGAGGCTCCTA	1515
		CAGTATTGTTCTCCTGCAAACGCTCCTGGT	1514
		TAACAGCAATGAGCGGGTTTTGATGGCGGA	1514
		ATGGTAGAAATCAGTTATCCCGGAAAGAGT	1514
		TAGCTTAGTGTCAGTTATCCACAATAGGCG	1514
		ACTATGCGAGAACACAATAATACCGGATTA	1514
		GAGCGGTGTAAGGCTTGTTCTGTTCATAGA	1513
		TTAAGGCAAATATTAGGCGAGCCGAGGTGT	1513
		CAGCGAAGGATCGACAGCAGTCAAGGCCTG	1513
		GGATGCTCGACAATCATCACGCTTTTCTTG	1512
		AGACTTTTAACAATCATCACCGGCAATTGA	1512
		ACACGGCTCTTATGTTCATCCACGGTGTAG	1512
		GTAAAGACGTAATGGGACACGCTTTTCTTG	1512
		TGGATGCTATTCAGTTATCCAAGTAAACGG	1511
		CAGCTAGCTTCAGTTTTACTACTACTAATA	1511
		GTCATCGTGCGTAAATGGGACACGGTGTAG	1510
		CAGCGAAGGATATGTTCATCTACCGGATTA	1510
		TGCGTAATTCCAATCATCACCAATTTGAAC	1509
		TGCAATACGGTCGCACTCCGCCTATTGTCT	1509
		AATTCGGATACAGGAACTAATCATTGATTG	1508
		CGTAAGTCGAGCAGGTGCAGGAAGATACAA	1508
		GGTTGGTGGTCAATCATCACCCTATTGTCT	1507
		AAAGTTGCAAAACACAATAACAGTATCATC	1505
		AGGATCTTACCAGTTTTACTAATGGGTATG	1505
		CGTAAGTCGAGCAGGTGCAGAATGGGTATG	1505
		TACGACTGAAAATGGGACACTATAAAGGAA	1505
		CGTACTACGCAGGCAGGAAAAATTACCTCT	1505
		ATGTTGTGGCGCAGGTGCAGCACGGTGTAG	1505
		GGCAACTGTGAATGGGACACCGCTCCTGGT	1505
		AACAACGCAAAGTCGCCGACCAGTATCATC	1504
		AGGATCTTACCTCCTGCAAAGCTTGGCAAC	1503
		GTTTGGACTCAATGGGACACCTAAAGGACG	1503
		TACGACTGAAAATGGGACACACAATAGGCG	1501
		GGCTGATAAAAATGGAATGTCTTTAAGCAT	1501
		CTGGCAAAGAATAGAAACGAATTAAAGGCT	1501
		CAAGGCTCATTCGACAGCAGATTAAAGGCT	1501
		CAAGGCTCATTGTTAACAACATTATGGTAG	1500
		CAGAAGGAACTACTTAAGGCTACCGGATTA	1499
		AGCACTGTATAGATTGGCGGGAGGAATCCT	1499
		AACAACGCAACGGGAAAGGGTGATGGCGGA	1498
		GGCGTGCTTTAATCGGGTCACGGCAATTGA	1497
		GTACTATAGTGAAACTGAAAAATTAAGAGC	1497
		GTAAAGACGTCTACTGGTGGCGGAAAGAGT	1496
		ACTATGCGAGAGATTGGCGGAAGTAAACGG	1496
		GGCGTGCTTTGCAGGTGCAGATCACTCGGT	1496
		CAGCGAAGGAGAAACTGAAACGCTCCTGGT	1496
		GAAATCTTTTTCGGGCGGATGACGGGAGGT	1495
		TATTCAACTGTCAGTGGGTTCCGGAGGATA	1494
		TAACTCATTCCTCCTGCAAATCACAGCACA	1494
		ACTATGCGAGGAAACTGAAATGATGGCGGA	1494
		CGACAAAGTGGTTTTAGGAAATTAAAGGCT	1493
		GTCATCGTGCTTCCGGCGAGGCCGAGGTGT	1492
		GGCAACTGTGCAATCATCACCACATGGTGT	1491
		ACTATGCGAGCATAAGAAGTATTATGGTAG	1489
		CTTCTGGTGGGCAGGTGCAGCCGGAGGATA	1489
		CTGGCAAAGAAATGGGACACAATGGGTATG	1488
		TTTTGACGGATCGCACTCCGCAATTTGAAC	1487
		CGGCGGATTTGTTTTAGGAAATCACTCGGT	1487
		ACTATGCGAGAGGCAGGAAATGATGGCGGA	1487
		GCGAACAATGCATGCGGGTGCAGTATCATC	1487
		GAGCGGTGTATCGGGCGGATTTTATAGACC	1486
		GGTTGGTGGTAATCGGGTCATCGGGTAATC	1486
		GAATGGAAGCTATGTTCATCTCTGGAATAG	1486
		TGGAAGGACTGGTCGAAGGGCTAAAGGACG	1486
		CAGAAGGAACTGTTAACAACTGGAGGGAGC	1486
		TTGCTACAACAATGGAATGTGAAATATTGT	1485
		GGCAACTGTGAGGCAGGAAACCGGAGGATA	1485
		TACGACTGAATTCCGGCGAGGAAGATACAA	1484
		CAGAGATACGGAAACTGAAACACGGTGTAG	1484
		TATCAGTCTGAATGGGACACATTAAAGGCT	1484
		GAGCGGTGTATGTAATTGATGCTTTTCTTG	1483
		GTACTATAGTGAGCGGGTTTGAAATATTGT	1483
		ACGCATAGACTCCGTGCAAGGAAGATACAA	1483
		ACACAGTGTGACGTATAGTGTCCGACCGTC	1483
		TGTTGCTTGCAATGGGACACTCACAGCACA	1483
		GTCTTTGGATCAGTTTTACTCGGCAATTGA	1482
		TGCATTTGAAGTTGGCATTTTTTATAGACC	1482
		CGGCGGATTTTCGCACTCCGCTCGAGGAAT	1482
		TACGACTGAAATAGAAACGACGGAAAGAGT	1482
		CGGCGGATTTGCAGGTGCAGAAGTAAACGG	1482
		TTTTGACGGATCAGTGGGTTGCTTGGCAAC	1482
		GGCAACTGTGGTGGACGTTGTGGAGGGAGC	1482
		ACTGTTCAGGAATGGGACACATTAAAGGCT	1481
		CATTATGCTAAGGCAGGAAACAATTTGAAC	1481
		CTTCTGGTGGTTCGGATTCCCCGGAGGATA	1481
		AAATTCGCGGCTACTGGTGGGCTTTTCTTG	1480
		CAGCTAGCTTACGTATAGTGATTATGGTAG	1480
		TACGACTGAAGTAAATGGGAGCTTGGCAAC	1480
		GGCGTGCTTTTGTAATTGATTATAAAGGAA	1479
		GAGACGCTACTCAGTTATCCTGGAGGGAGC	1479
		AACAACGCAAAGTCGCCGACTCATTGATTG	1479
		TTGCTACAACTCCGTGCAAGATGAGGCTTT	1478
		TCGACTATATAGATTGGCGGCAATTTGAAC	1478
		GGCGTGCTTTTTCTTAGGCGGAAGATACAA	1478
		TAACTCATTCAGTCGCCGACAATTACCTCT	1478
		GTCATCGTGCCAAGAGGTGACGGCAATTGA	1478
		TAGCTTAGTGGTTGGCATTTGTATAGAGTG	1477
		GCGAACAATGTACAGGCGCACAGTATCATC	1477
		TTGATCAGTAGGTCGAAGGGATTAAAGGCT	1477
		GAGCGGTGTAAGGCAGGAAACCTATTGTCT	1477
		GAGACGCTACAATGGGACACAAGTAAACGG	1476
		GTACTATAGTTACTTAAGGCTGATGGCGGA	1476
		CATTATGCTACAATCATCACTTTATAGACC	1475
		GATGTACATGAACACAATAAACTACTAATA	1475
		TGCAATACGGCAAGAGGTGAGCTTGGCAAC	1474
		AAACTGGTGTTCAGTGGGTTTCCGACCGTC	1474
		CAAGGCTCATAATGGGACACTATAAAGGAA	1473
		GTCAGGCATGTCAGTTATCCACTACTAATA	1472
		TGGCACGTTTTCAGTTATCCTTTATAGACC	1472
		CAGCGAAGGAGGTCGAAGGGATGAGGCTTT	1472
		ACACAGTGTGAATCGGGTCAGAAGATACAA	1472
		GTCATCGTGCCGGGAAAGGGTCATTGATTG	1472
		CAGAAGGAACGAAACTGAAAAATTAAGAGC	1471
		CTTCTGGTGGCTACTGGTGGATCACTCGGT	1471
		GGCTGATAAATATTAGGCGATCAAGGCCTG	1471
		ATGGTAGAAAGGTCGAAGGGACTACTAATA	1471
		ACACAGTGTGAGTCGCCGACCGGAAAGAGT	1471
		CAGCTAGCTTGTGGACGTTGCAGTATCATC	1471
		AAATTCGCGGCGGGAAAGGGCTTTAAGCAT	1471
		AAAGTTGCAACAAGAGGTGAGAAATATTGT	1471
		TACGACTGAATCAGTTATCCTGATGGCGGA	1470
		TACTATGGCGGGTCGAAGGGAATTAAGAGC	1470
		TGTTGCTTGCGGTCGAAGGGCACGGTGTAG	1469
		GTATGTCAGGGTAAATGGGAGAGGCTCCTA	1469
		TGCGTAATTCATAGAAACGAGAAGATACAA	1469
		TGGAAACGGTCAAGAGGTGAGGCGGAAACG	1469
		CAGTATTGTTTATTAGGCGACACATGGTGT	1469
		GTATGTCAGGAGATTGGCGGGCTTGGCAAC	1469
		GTGCTCTATCAGGCTTGTTCCGGAAAGAGT	1468
		ATATGTGTGAGTAAATGGGATGATGGCGGA	1467
		GTCTTTGGATCAGTTTTACTTATAAAGGAA	1467
		GCGAACAATGCAAGAGGTGACCTATTGTCT	1467
		GTACTATAGTCTCCTGCAAAACAATAGGCG	1467
		GTTTGGACTCGTAAATGGGATCACAGCACA	1467
		AATTCGGATACTCCTGCAAATCACAGCACA	1466
		GAAATCTTTTCAAGAGGTGAACATCCTGCT	1466
		CTTCTATATGCTACTGGTGGCTTTAAGCAT	1466
		CGGCGGATTTTGTGATACCTGACGGGAGGT	1466
		ACATGTAGCTGTTTTAGGAACGGAAAGAGT	1466
		CTTAGACACTTCGCACTCCGTGGAGGGAGC	1466
		CTGGCAAAGAAATGGGACACTCATTGATTG	1465
		CAAATGTCGTCATGCGGGTGTCGGGTAATC	1465
		CAGAGATACGGAAACTGAAAGCTTGGCAAC	1464
		GAATGGAAGCCATGCGGGTGTCAAGGCCTG	1464
		TACGACTGAACAGGAACTAATCACAGCACA	1464
		TGCGTAATTCAATGGGACACTCAAGGCCTG	1463
		ACAGACATTTAGGCAGGAAAGCCGAGGTGT	1463
		ACACGGCTCTCATGCGGGTGAATTACCTCT	1463
		ACTATGCGAGGAGCGGGTTTATTATGGTAG	1463
		GGTTGGTGGTCAATCATCACATCACTCGGT	1462
		GTTATAGTTGAATCGGGTCATCAAGGCCTG	1462
		TATCAGTCTGCATGCGGGTGATCACTCGGT	1462
		CAGCTAGCTTTCAGTTATCCTGGAGGGAGC	1461
		AATTAGGCGTATAGAAACGACAGTATCATC	1461
		GTGCTCTATCCTTATCCTTGTCTGGAATAG	1460
		CTGGCAAAGAAACACAATAAACTCAAGGGA	1460
		ACAGACATTTAGGCTTGTTCCTAAAGGACG	1460
		ACGCATAGACTTCTTAGGCGTCTGGAATAG	1460
		TCGACTATATAGGCAGGAAAATTAAAGGCT	1459
		CAAGGCTCATGAAACTGAAAATTAAAGGCT	1459
		CTACATGCTCAGGCTTGTTCACAATAGGCG	1459
		GTGCTCTATCAGTCGCCGACTGATGGCGGA	1458
		ACAGACATTTCAATCATCACGAAATATTGT	1458
		CAAGGCTCATAGGCAGGAAACAGTATCATC	1458
		GGCTGATAAACTACTGGTGGACTCAAGGGA	1458
		CAGCGAAGGAAATCGGGTCATCAAGGCCTG	1458
		GGCTGATAAAATAAGGACCTCGGCAATTGA	1458
		CAGCGAAGGAAATGGAATGTCTAAAGGACG	1457
		AGGATCTTACCAAGAGGTGATCTGGAATAG	1456
		TATCAGTCTGGAGCGGGTTTGTATAGAGTG	1456
		TTGCTACAACATAGAAACGACTAAAGGACG	1456
		GAGACGCTACGAAACTGAAATCAAGGCCTG	1456
		CAGCTAGCTTCAAGAGGTGAGACGGGAGGT	1456
		CAGCGAAGGAAATGGGACACAATTACCTCT	1455
		GAGCGGTGTAAGTCGCCGACCCTATTGTCT	1455
		TAGCTTAGTGTCAGTTATCCTGATGGCGGA	1454
		ATGTTGTGGCCAAGAGGTGATCACAGCACA	1454
		GGTTGAGAGCGTTTTAGGAACTTTAAGCAT	1454
		ACATGTAGCTCAGTTTTACTTCATTGATTG	1454
		TAGCTTAGTGAGATTGGCGGGCTTGGCAAC	1454
		CGACAAAGTGATAAGGACCTGAGGAATCCT	1454
		ACTATGCGAGATAAGGACCTCAGTATCATC	1454
		GAGTAAGTGATCAGTTATCCGCTTTTCTTG	1453
		AAACTGGTGTAGGCTTGTTCTCCGACCGTC	1453
		TGCATTTGAAAGATTGGCGGAATTACCTCT	1453
		TGTTGCTTGCTTGCTTTCAGTGTTCATAGA	1453
		TACGACTGAAGGTCGAAGGGGAAATATTGT	1453
		AGCGGACTATTACAGGCGCAATTATGGTAG	1453
		GTCATCGTGCAACACAATAAATGAGGCTTT	1452
		CAGCGAAGGAAATCGGGTCAGAAATATTGT	1452
		CAGAGATACGATAGAAACGACTAAAGGACG	1452
		CAGCGAAGGATATTAGGCGATATAAAGGAA	1452
		GGCGTGCTTTATAAGGACCTTATAAAGGAA	1452
		TAACAGCAATCATAAGAAGTTTTTGTGGTG	1452
		CAGAAGGAACAATGGAATGTGCCGAGGTGT	1452
		ATATGTGTGAGTTTTAGGAATTTTGTGGTG	1451
		TGCATTTGAACAAGAGGTGATCTGGAATAG	1450
		TCGCTTGAAGCTTATCCTTGTCCGACCGTC	1449
		CAAGGCTCATTTCGGATTCCCAATTTGAAC	1449
		CAAATGTCGTTTCGGATTCCAATTAAGAGC	1448
		CAGCGAAGGACGGGAAAGGGACTACTAATA	1448
		TGCGTAATTCTACAGGCGCATGATGGCGGA	1448
		TTCAGATTCTGTAAATGGGACGGAAAGAGT	1447
		GCTTCGCTTATCGCACTCCGATTATGGTAG	1447
		TAGCTTAGTGCTACTGGTGGGAAATATTGT	1447
		GTACTATAGTTTGCTTTCAGTCATTGATTG	1447
		GGTTGGTGGTAGTCGCCGACCTAAAGGACG	1447
		ACACAGTGTGGTGGACGTTGTTTTGTGGTG	1447
		ACACAGTGTGTCAGTTATCCCAATTTGAAC	1447
		GTCTTTGGATTATGTTCATCATTATGGTAG	1446
		TACTATGGCGAACACAATAATCATTGATTG	1446
		ATGTTGTGGCTTCCGGCGAGATTAAAGGCT	1445
		ACAGACATTTAATGGGACACTACCGGATTA	1445
		ACGCATAGACAGTCGCCGACCTCGAGGAAT	1445
		GGCTGATAAACATAAGAAGTCACGGTGTAG	1445
		ACTGTTCAGGGAAACTGAAACACATGGTGT	1445
		AAACTGGTGTAATGGAATGTCCGGAGGATA	1444
		CAAGGCTCATGGTCGAAGGGTGGAGGGAGC	1443
		TCATTAACAGCATGCGGGTGACAGGAGTGA	1442
		CTTGATCTATTGTGATACCTGCTTGGCAAC	1442
		TGGATGCTATGAGCGGGTTTAATTAAGAGC	1442
		AATTCGGATAAATCGGGTCACAGTATCATC	1441
		TGGCACGTTTTTCGGATTCCCTTTAAGCAT	1441
		GGTTGGTGGTTACAGGCGCAATTAAAGGCT	1441
		ACTGTTCAGGCATAAGAAGTCTTTAAGCAT	1440
		GGTTGGTGGTTCAGTGGGTTGAAGATACAA	1440
		ATATGTGTGAGAGCGGGTTTAATTAAGAGC	1439
		CATTATGCTATGTAATTGATTGATGGCGGA	1439
		AGCGGACTATTCCGTGCAAGTCTGGAATAG	1439
		CGTACTACGCTATGTTCATCCGGAAAGAGT	1438
		CAAGGCTCATTATGTTCATCATCACTCGGT	1438
		GAATGGAAGCGTAAATGGGAATCACTCGGT	1438
		CTTCTGGTGGGAAACTGAAATCAAGGCCTG	1437
		GGTTGGTGGTTGTAATTGATATTATGGTAG	1437
		GAGCGGTGTATGTAATTGATGAGGCTCCTA	1436
		TGGCACGTTTTCAGTGGGTTAAGTAAACGG	1436
		ACAGACATTTGTTTTAGGAATCGGGTAATC	1434
		CTTCTGGTGGTGTTAACAACCTCGAGGAAT	1434
		CTGGCAAAGAACGTATAGTGTTTTGTGGTG	1434
		TGGCACGTTTTGTAATTGATTTTTGTGGTG	1434
		CTTCTGGTGGGTAAATGGGATCGGGTAATC	1433
		CAAGGCTCATAACACAATAATCTGGAATAG	1433
		CTACATGCTCGGTCGAAGGGTTTTGTGGTG	1433
		CGTACTACGCGAAACTGAAATCCGACCGTC	1433
		CAGAGATACGAGGCAGGAAACTCGAGGAAT	1433
		CGGCGGATTTTGTAATTGATGGCGGAAACG	1432
		TAGCTTAGTGTCGACAGCAGCCGGAGGATA	1432
		GCGAACAATGCAATCATCACAATTAAGAGC	1432
		TGGCACGTTTAACACAATAATCCGACCGTC	1431
		ACGCATAGACTCGACAGCAGACTACTAATA	1431
		TGGCACGTTTTCGACAGCAGAATTACCTCT	1431
		CTTAGACACTTCAGTTATCCTCAAGGCCTG	1431
		CAGCGAAGGACAAGAGGTGACGGAAAGAGT	1431
		TAGCTTAGTGTGTAATTGATCTTTAAGCAT	1431
		TATCAGTCTGTCGCACTCCGGCTTGGCAAC	1430
		GCGAACAATGTCGCACTCCGTTTTGTGGTG	1430
		GGTTGAGAGCAGGCTTGTTCGTATAGAGTG	1430
		CAAGGCTCATTATGTTCATCATTATGGTAG	1430
		CAGTATTGTTAATCGGGTCACTTTAAGCAT	1429
		GCGAACAATGGAAACTGAAAGAGGAATCCT	1429
		TAAGAATGCGAACACAATAACTAAAGGACG	1429
		GGCTGATAAATCGGGCGGATCACATGGTGT	1429
		TTAAGGCAAACATAAGAAGTATTATGGTAG	1429
		GGATGCTCGAGTTGGCATTTCACGGTGTAG	1429
		GAATGGAAGCAACACAATAATGATGGCGGA	1429
		AAACTGGTGTCGGGAAAGGGACAGGAGTGA	1428
		AGGATCTTACCATGCGGGTGATTATGGTAG	1428
		TGGCACGTTTAACACAATAAAAGTAAACGG	1427
		CGTAAGTCGATACTTAAGGCACTCAAGGGA	1427
		GCGAACAATGCAAGAGGTGACTAAAGGACG	1427
		TCGCTTGAAGTCGACAGCAGCAATTTGAAC	1426
		CGACAAAGTGCAATCATCACACAGGAGTGA	1426
		CAAGGCTCATCAGTTTTACTACTCAAGGGA	1426
		TAACAGCAATCAAGAGGTGAAAGTAAACGG	1424
		TCGCTTGAAGGAGCGGGTTTACTACTAATA	1424
		ACTATGCGAGGAAACTGAAAGAAATATTGT	1424
		ACGCATAGACCGGGAAAGGGATTAAAGGCT	1423
		AGCGGACTATCTTATCCTTGATTATGGTAG	1423
		CGTAAGTCGATTGCTTTCAGGAAGATACAA	1422
		GGCGTGCTTTCAATCATCACCCGGAGGATA	1422
		TGCAATACGGGAGCGGGTTTCTCGAGGAAT	1422
		GTCATCGTGCAATGGGACACAATTACCTCT	1421
		CGACAAAGTGGAGCGGGTTTGAGGAATCCT	1421
		GCTTCGCTTAACGTATAGTGCCGGAGGATA	1420
		CATTATGCTACTTTCTAGATACATCCTGCT	1420
		CATTATGCTACAATCATCACTATAAAGGAA	1420
		TGCAATACGGGAGCGGGTTTTCATTGATTG	1420
		TGGAAGGACTGCAGGTGCAGGACGGGAGGT	1419
		TCATTAACAGTCCGTGCAAGTCGGGTAATC	1419
		GGTTGAGAGCATAGAAACGACTAAAGGACG	1419
		GTCTTTGGATTCGCACTCCGTCATTGATTG	1419
		GAGACGCTACCAATCATCACGTATAGAGTG	1418
		GAGACGCTACTACTTAAGGCCGCTCCTGGT	1418
		TAACTCATTCCAATCATCACATCACTCGGT	1418
		CTTCTGGTGGCAAGAGGTGATGGAGGGAGC	1418
		CAGCTAGCTTGAAACTGAAAAATTACCTCT	1418
		GGCAACTGTGTCGGGCGGATTACCGGATTA	1418
		TTGATCAGTAGTTGGCATTTACTCAAGGGA	1418
		AGCACTGTATTCAGTTATCCACAATAGGCG	1418
		TGGAAGGACTCGGGAAAGGGTGATGGCGGA	1418
		TCGAATTTCGGTGGACGTTGCGCTCCTGGT	1417
		GAGACGCTACTCAGTTATCCCAATTTGAAC	1417
		GGTTGGTGGTTGTAATTGATACTCAAGGGA	1417
		ACTGTTCAGGGGTCGAAGGGTCAAGGCCTG	1417
		CAGAAGGAACAGATTGGCGGCACGGTGTAG	1417
		TCTGGATTACAGTCGCCGACACTCAAGGGA	1416
		CTTCTATATGCAGGAACTAAGGCGGAAACG	1416
		AATTCGGATACATAAGAAGTCCTATTGTCT	1416
		GGCGTGCTTTTGTGATACCTTCATTGATTG	1416
		TGCAATACGGTCCGTGCAAGTCCGACCGTC	1416
		TAACAGCAATGCAGGTGCAGTGTTCATAGA	1415
		GAGCGGTGTACAGGAACTAAACATCCTGCT	1413
		GGCAACTGTGTATTAGGCGATGGAGGGAGC	1413
		AATTCGGATATACAGGCGCAGAAGATACAA	1412
		TAAGAATGCGCTTTCTAGATAATTACCTCT	1412
		CGTAAGTCGAGTTTTAGGAAATTAAAGGCT	1411
		CTTAGACACTATAAGGACCTCTTTAAGCAT	1411
		TGCATTTGAACATAAGAAGTTGGAGGGAGC	1411
		CAAATGTCGTAGGCAGGAAAAATTAAGAGC	1411
		TATTTGTCGCCGGGAAAGGGTCACAGCACA	1411
		GTCTTTGGATCAAGAGGTGATCACAGCACA	1410
		GCTTCGCTTAATAAGGACCTATTATGGTAG	1410
		AAACTGGTGTAGATTGGCGGGAAATATTGT	1410
		GTGCTCTATCCTCCTGCAAAATTAAAGGCT	1410
		TACTATGGCGCATAAGAAGTTACCGGATTA	1410
		AATTAGGCGTCAATCATCACTTTATAGACC	1410
		AAAGTTGCAAGTAAATGGGAACAGGAGTGA	1410
		GGTTGGTGGTAGGCAGGAAACGGCAATTGA	1410
		AGCGGACTATTACAGGCGCAGTATAGAGTG	1410
		CAAATGTCGTAACACAATAAACTACTAATA	1410
		CAGCGAAGGACAAGAGGTGAGACGGGAGGT	1410
		CGTACTACGCGTTGGCATTTTCACAGCACA	1410
		AAACTGGTGTATAGAAACGATATAAAGGAA	1409
		ACACAGTGTGTATTAGGCGAATGAGGCTTT	1409
		GGCAACTGTGCGGGAAAGGGGACGGGAGGT	1409
		CGACAAAGTGAGGCTTGTTCACAGGAGTGA	1409
		CAGCGAAGGACAATCATCACCACATGGTGT	1409
		CGACAAAGTGTCAGTGGGTTACTCAAGGGA	1409
		TGTTGCTTGCTACTTAAGGCGCCGAGGTGT	1409
		CTACATGCTCCAATCATCACTCATTGATTG	1408
		GGCTGATAAATACAGGCGCATCGGGTAATC	1407
		GAGTAAGTGACATGCGGGTGCGGCAATTGA	1407
		GTACTATAGTCTACTGGTGGCGCTCCTGGT	1406
		TGCATTTGAACGGGAAAGGGTTTTGTGGTG	1406
		TTGCTACAACTCAGTTATCCCCGGAGGATA	1406
		GTACTATAGTAGGCAGGAAATCATTGATTG	1406
		GTCAGGCATGCAGTTTTACTTCACAGCACA	1406
		CTACATGCTCGAGCGGGTTTCTCGAGGAAT	1406
		TCGCTTGAAGCTCCTGCAAATCACAGCACA	1405
		TGCAATACGGTCGGGCGGATGAGGAATCCT	1405
		CTTAGACACTACGTATAGTGCGGCAATTGA	1405
		GTCTTTGGATCTCCTGCAAACGGCAATTGA	1405
		CTGGCAAAGATTTGTTTTATGACGGGAGGT	1405
		GGCGTGCTTTTGTGATACCTGGCGGAAACG	1404
		ACTGTTCAGGTCGACAGCAGGACGGGAGGT	1404
		ACGCATAGACCTACTGGTGGCTTTAAGCAT	1404
		GGCGTGCTTTAGTCGCCGACCTTTAAGCAT	1403
		TGGAAACGGTGTAAATGGGAATTAAAGGCT	1403
		TAACTCATTCCGGGAAAGGGAAGTAAACGG	1403
		GGATGCTCGAGAGCGGGTTTATTAAAGGCT	1403
		ACTGTTCAGGAATGGAATGTTCATTGATTG	1403
		TCGAATTTCGCTCCTGCAAACTCGAGGAAT	1402
		GAGACGCTACTTCTTAGGCGCGCTCCTGGT	1401
		CGTAAGTCGAATAGAAACGAACTACTAATA	1401
		CGGCGGATTTCATAAGAAGTACAGGAGTGA	1401
		GGTTGAGAGCATAAGGACCTTTTTGTGGTG	1401
		CGTACTACGCCTACTGGTGGAATTAAGAGC	1401
		ACGCATAGACCGGGAAAGGGATTATGGTAG	1401
		GCTTCGCTTATCGGGCGGATACTACTAATA	1400
		GTTATAGTTGAGGCTTGTTCCCTATTGTCT	1400
		GCGAACAATGTTTGTTTTATCGGCAATTGA	1400
		TGCATTTGAAAGGCTTGTTCCGGCAATTGA	1400
		GGTTGGTGGTCAGGAACTAAATTAAAGGCT	1400
		GTATGTCAGGGTGGACGTTGTGATGGCGGA	1400
		TGGCACGTTTGCAGGTGCAGGAAGATACAA	1400
		GGTTGGTGGTCGGGAAAGGGTCTGGAATAG	1399
		TGCATTTGAATGTTAACAACGAAGATACAA	1399
		GAGACGCTACCTCCTGCAAAGCTTTTCTTG	1398
		CAAATGTCGTCAATCATCACGAAATATTGT	1398
		GTGCTCTATCGAGCGGGTTTCGGAAAGAGT	1398
		ACTGTTCAGGGTTTTAGGAACGGAAAGAGT	1398
		TTAAGGCAAACAAGAGGTGACACGGTGTAG	1398
		GTAAAGACGTCAAGAGGTGAGCTTTTCTTG	1398
		CTATATGTAGAATGGAATGTGCTTTTCTTG	1397
		AAAGTTGCAACATGCGGGTGTTTATAGACC	1397
		GGATGCTCGATATTAGGCGAACATCCTGCT	1397
		TGTTGCTTGCTCGGGCGGATCGCTCCTGGT	1397
		TGTTGCTTGCTCAGTTATCCCAATTTGAAC	1396
		GTCAGGCATGTACTTAAGGCAATGGGTATG	1396
		CAGCGAAGGACAAGAGGTGAGAAATATTGT	1396
		GGTTGGTGGTCATGCGGGTGCGGCAATTGA	1396
		TTGCTACAACAACACAATAATATAAAGGAA	1395
		GTCTTTGGATTGTGATACCTATTAAAGGCT	1395
		TCGAATTTCGCGGGAAAGGGTCATTGATTG	1395
		GCGAACAATGCAATCATCACCGGAAAGAGT	1394
		GGATGCTCGAGTGGACGTTGTCGGGTAATC	1394
		CTACATGCTCTTCCGGCGAGTGATGGCGGA	1394
		CAAATGTCGTAATGGGACACTTTTGTGGTG	1394
		TGGCACGTTTCAGTTTTACTTCTGGAATAG	1393
		TCGCTTGAAGCTTATCCTTGACAGGAGTGA	1392
		CAGCTAGCTTCAGGAACTAAATTAAAGGCT	1392
		ACGCATAGACAGGCAGGAAAGACGGGAGGT	1392
		TAAGTAGATAAATCGGGTCAAATTAAGAGC	1390
		TATCAGTCTGAACACAATAAATGAGGCTTT	1390
		ACAGTATTATTCAGTTATCCCGGAAAGAGT	1390
		GTGCTCTATCGAAACTGAAAGACGGGAGGT	1390
		CAGAAGGAACCGGGAAAGGGGCTTGGCAAC	1390
		CAGCGAAGGACAATCATCACTCTGGAATAG	1389
		GTCAGGCATGTCGCACTCCGGAAATATTGT	1389
		GGATGCTCGATCCGTGCAAGATCACTCGGT	1389
		CAGCTAGCTTGTAAATGGGACACGGTGTAG	1389
		TCGAATTTCGTGTTAACAACCTAAAGGACG	1388
		AATTCGGATAGTTTTAGGAATCCGACCGTC	1388
		CTTCTATATGCGGGAAAGGGTTTTGTGGTG	1388
		ACAGTATTATCATGCGGGTGTCTGGAATAG	1388
		TCGCTTGAAGGTAAATGGGATACCGGATTA	1387
		CAGCGAAGGATCGGGCGGATGAGGAATCCT	1387
		CGACAAAGTGACGTATAGTGTATAAAGGAA	1387
		GTACTATAGTTACAGGCGCATCGGGTAATC	1386
		TCGCTTGAAGATAGAAACGATCATTGATTG	1386
		TTTTGACGGAATAGAAACGATCGGGTAATC	1386
		AGCGGACTATTCCGTGCAAGCTCGAGGAAT	1386
		CGACAAAGTGAATGGAATGTCAATTTGAAC	1386
		ACAGACATTTAATGGGACACATCACTCGGT	1386
		CAGCGAAGGACATAAGAAGTTGATGGCGGA	1385
		GGCGTGCTTTCAGTTTTACTTCAAGGCCTG	1385
		GTCAGGCATGAACACAATAACGGAAAGAGT	1385
		CAGAGATACGAACACAATAACTAAAGGACG	1385
		CAGCGAAGGATACTTAAGGCTTTTGTGGTG	1385
		GTATGTCAGGCTCCTGCAAACCGGAGGATA	1384
		GGCGTGCTTTGTAAATGGGACGCTCCTGGT	1384
		TATCAGTCTGTATTAGGCGAACAGGAGTGA	1384
		TGCATTTGAACAGGAACTAATTTTGTGGTG	1384
		CGTACTACGCGAGCGGGTTTACAGGAGTGA	1384
		TACGACTGAACATGCGGGTGCCGGAGGATA	1384
		GTCATCGTGCAGGCAGGAAAGGCGGAAACG	1384
		GTCATCGTGCTATGTTCATCACATCCTGCT	1384
		TGGAAACGGTAATGGGACACAATGGGTATG	1383
		CTTAGACACTATAAGGACCTGGCGGAAACG	1383
		CGGCGGATTTGTGGACGTTGCTTTAAGCAT	1382
		GAGCGGTGTATCAGTTATCCATCACTCGGT	1382
		GTCATCGTGCATAGAAACGATGATGGCGGA	1382
		GTCAGGCATGAATGGAATGTTTTTGTGGTG	1382
		GAGCGGTGTAAGGCTTGTTCAATTAAGAGC	1382
		GTTTGGACTCAGATTGGCGGACTCAAGGGA	1382
		GAGCGGTGTATCAGTTATCCATTATGGTAG	1381
		CAGAAGGAACAGGCAGGAAATGGAGGGAGC	1381
		CAGCGAAGGACAAGAGGTGAGAAGATACAA	1381
		GTACTATAGTGCAGGTGCAGCACATGGTGT	1380
		AGCGGACTATGAAACTGAAACCTATTGTCT	1380
		GGCTGATAAAAGGCAGGAAATCCGACCGTC	1380
		CAAGGCTCATTTCTTAGGCGACAGGAGTGA	1380
		TTGCTACAACCATGCGGGTGTACCGGATTA	1379
		GGCAACTGTGCGGGAAAGGGCACATGGTGT	1379
		ACATGTAGCTCTCCTGCAAAGCTTGGCAAC	1379
		TACGACTGAACATAAGAAGTGAAATATTGT	1379
		TCGAATTTCGAGTCGCCGACGGCGGAAACG	1379
		CAGTATTGTTTCGGGCGGATTCACAGCACA	1379
		GTCTTTGGATCTACTGGTGGGCTTGGCAAC	1379
		GTCAGGCATGTGTGATACCTACAATAGGCG	1378
		TGTTGCTTGCTACAGGCGCATTTTGTGGTG	1378
		CAAATGTCGTTCAGTTATCCATGAGGCTTT	1377
		TGGCACGTTTTATGTTCATCGTATAGAGTG	1377
		CAAATGTCGTTTCTTAGGCGCGCTCCTGGT	1376
		CTTAGACACTTTCCGGCGAGGGCGGAAACG	1376
		TTGATCAGTAAGATTGGCGGTCATTGATTG	1376
		GAGTAAGTGATTCGGATTCCCGGCAATTGA	1376
		TATCAGTCTGAGGCAGGAAAAATTAAGAGC	1376
		TGCATTTGAACAGTTTTACTACAGGAGTGA	1375
		CGTACTACGCATAGAAACGAGAGGCTCCTA	1375
		CAAGGCTCATAATGGGACACCCTATTGTCT	1375
		CTGGCAAAGATCGGGCGGATTATAAAGGAA	1375
		TGTTGCTTGCTTTGTTTTATCGGCAATTGA	1375
		AGGATCTTACTGTGATACCTCGGAAAGAGT	1375
		TGCAATACGGGAGCGGGTTTAATTAAGAGC	1375
		CTACATGCTCTCGGGCGGATGCTTGGCAAC	1374
		ACGCATAGACCTACTGGTGGTATAAAGGAA	1374
		ACACAGTGTGCTTATCCTTGCTCGAGGAAT	1374
		TGCAATACGGTGTAATTGATGACGGGAGGT	1373
		AGCACTGTATGCAGGTGCAGCGCTCCTGGT	1373
		GGTTGAGAGCTGTGATACCTGAAGATACAA	1373
		TAACAGCAATACGTATAGTGCCGGAGGATA	1373
		GCGAACAATGACGTATAGTGTTTATAGACC	1373
		TGTTGCTTGCCAATCATCACCACATGGTGT	1372
		TATTCAACTGCATAAGAAGTAATTAAGAGC	1372
		TAGCTTAGTGCAGGAACTAACAGTATCATC	1372
		GTCAGGCATGCTCCTGCAAAGGCGGAAACG	1372
		CAAATGTCGTCGGGAAAGGGACTACTAATA	1372
		GCTTCGCTTAAATGGGACACTGGAGGGAGC	1371
		GGCAACTGTGCAGTTTTACTGGCGGAAACG	1371
		AATTCGGATACGGGAAAGGGTCACAGCACA	1370
		TTGCTACAACCTTTCTAGATACAATAGGCG	1370
		GAGCGGTGTAACGTATAGTGGAAGATACAA	1370
		TGCAATACGGGTGGACGTTGTGGAGGGAGC	1370
		TGGCACGTTTAGTCGCCGACCACGGTGTAG	1370
		GAGTAAGTGATATTAGGCGAACATCCTGCT	1370
		CAAGGCTCATTACTTAAGGCAATGGGTATG	1370
		GCTTCGCTTACTACTGGTGGAATTAAGAGC	1369
		GTACTATAGTGTTGGCATTTCACATGGTGT	1369
		TCTGGATTACGAGCGGGTTTCTTTAAGCAT	1368
		TATTCAACTGTATGTTCATCCTTTAAGCAT	1368
		ACTGTTCAGGCAAGAGGTGAGCCGAGGTGT	1368
		CGACAAAGTGAATCGGGTCAGGCGGAAACG	1368
		TGTTGCTTGCAGATTGGCGGACAATAGGCG	1367
		CAAATGTCGTTCGACAGCAGAATTACCTCT	1367
		ACATGTAGCTCATAAGAAGTGAAATATTGT	1366
		GTAAAGACGTTATGTTCATCCAATTTGAAC	1366
		CAGCGAAGGATCCGTGCAAGGGCGGAAACG	1366
		ACACGGCTCTGGTCGAAGGGCGGCAATTGA	1366
		GAGCGGTGTAGTTGGCATTTCCTATTGTCT	1366
		TTGCTACAACAGATTGGCGGGCCGAGGTGT	1365
		AACAACGCAAACGTATAGTGCTAAAGGACG	1365
		CGTACTACGCTCGGGCGGATACAATAGGCG	1365
		CAGCGAAGGAGTAAATGGGACTAAAGGACG	1364
		TATTCAACTGAATGGGACACCCGGAGGATA	1364
		TGGAAACGGTTCGGGCGGATCACGGTGTAG	1364
		CAGAGATACGGTAAATGGGACGCTCCTGGT	1364
		TGTTGCTTGCTCGCACTCCGTCACAGCACA	1364
		GTAAAGACGTGAAACTGAAACTCGAGGAAT	1364
		ACTGTTCAGGTCGGGCGGATACTCAAGGGA	1364
		TCATTAACAGAATGGAATGTATTAAAGGCT	1364
		GTCATCGTGCGTTGGCATTTCTAAAGGACG	1364
		TTGCTACAACGCAGGTGCAGGAAATATTGT	1363
		AAAGTTGCAAGTGGACGTTGTATAAAGGAA	1363
		ACACAGTGTGCTTTCTAGATTGATGGCGGA	1363
		GTTTGGACTCCAATCATCACCAATTTGAAC	1363
		ATGGTAGAAAGTAAATGGGAACATCCTGCT	1362
		GTTTGGACTCAATGGGACACATCACTCGGT	1362
		ATGTTGTGGCAACACAATAAATCACTCGGT	1362
		TGGAAACGGTCAGTTTTACTCAATTTGAAC	1362
		CGACAAAGTGCAGGAACTAATCTGGAATAG	1362
		GTCTTTGGATAATCGGGTCACTTTAAGCAT	1362
		GTACTATAGTTACTTAAGGCAATTAAGAGC	1361
		TAACAGCAATGGTCGAAGGGGAAATATTGT	1361
		GGTTGAGAGCTCGCACTCCGTCACAGCACA	1361
		CTGGCAAAGACTACTGGTGGCGGCAATTGA	1361
		GCTTCGCTTAAATGGAATGTGGCGGAAACG	1360
		CTGGCAAAGATTCTTAGGCGGAAATATTGT	1360
		ACACAGTGTGCTCCTGCAAAGCTTGGCAAC	1360
		ACTATGCGAGTTCTTAGGCGCACGGTGTAG	1360
		GGTTGGTGGTTATGTTCATCACTACTAATA	1359
		GTCAGGCATGGAGCGGGTTTATTAAAGGCT	1359
		GGTTGAGAGCCAATCATCACTGGAGGGAGC	1359
		ACTGTTCAGGGCAGGTGCAGGACGGGAGGT	1359
		GTTTGGACTCATAGAAACGACTCGAGGAAT	1358
		CTTGATCTATTCAGTGGGTTTCCGACCGTC	1358
		ACATGTAGCTCTACTGGTGGGACGGGAGGT	1358
		ACGCATAGACTATGTTCATCATTAAAGGCT	1358
		TAACAGCAATTTCGGATTCCCGGAAAGAGT	1358
		TATTCAACTGTCAGTGGGTTGCTTGGCAAC	1358
		GGCGTGCTTTCAGGAACTAAGAAATATTGT	1358
		ACAGACATTTCAGTTTTACTGCCGAGGTGT	1357
		TGGCACGTTTGCAGGTGCAGGAGGAATCCT	1357
		CACAAGTATACTTATCCTTGCAATTTGAAC	1357
		CAAATGTCGTTCAGTGGGTTAATTACCTCT	1357
		CAGCTAGCTTCTCCTGCAAAGTATAGAGTG	1357
		ACTATGCGAGCATGCGGGTGTGATGGCGGA	1356
		CATTATGCTATGTTAACAACTTTTGTGGTG	1356
		GGCGTGCTTTTCGCACTCCGCAGTATCATC	1356
		TATTCAACTGTACAGGCGCAATCACTCGGT	1356
		AGCGGACTATAACACAATAACTAAAGGACG	1355
		CAGAGATACGGGTCGAAGGGAATTAAGAGC	1355
		ATGGTAGAAAAGGCAGGAAATCCGACCGTC	1354
		TTGCTACAACGAAACTGAAATCTGGAATAG	1354
		GGTTGGTGGTTCAGTGGGTTCGGCAATTGA	1354
		GAGACGCTACGTTTTAGGAACGGCAATTGA	1354
		GGATGCTCGAGCAGGTGCAGACATCCTGCT	1354
		CTACATGCTCTGTTAACAACAATTAAGAGC	1354
		AACAACGCAAATAAGGACCTTCTGGAATAG	1353
		AACAACGCAAGAAACTGAAACTAAAGGACG	1353
		GGTTGAGAGCCTACTGGTGGACAATAGGCG	1353
		ACAGTATTATGAGCGGGTTTCGGAAAGAGT	1353
		TTAAGGCAAAAGATTGGCGGTCCGACCGTC	1353
		GTCATCGTGCGTTGGCATTTGAGGAATCCT	1353
		GAGTAAGTGATCAGTGGGTTCGGAAAGAGT	1352
		GGTTGGTGGTAGGCAGGAAACAATTTGAAC	1352
		CGTACTACGCGTAAATGGGAACATCCTGCT	1352
		AGCGGACTATAATCGGGTCACGCTCCTGGT	1352
		GGTTGAGAGCTCCGTGCAAGCGGCAATTGA	1352
		TGGAAACGGTAATCGGGTCATTTATAGACC	1352
		GGTTGGTGGTGTTTTAGGAAGCTTTTCTTG	1351
		CATTATGCTAAATCGGGTCAAAGTAAACGG	1351
		TATTCAACTGCAGGAACTAACTAAAGGACG	1351
		AACAACGCAAGTAAATGGGATCACAGCACA	1350
		GTGCTCTATCCATGCGGGTGACTACTAATA	1350
		ACTATGCGAGAGATTGGCGGTCTGGAATAG	1350
		GGATGCTCGAATAGAAACGAGCTTTTCTTG	1349
		GAATGGAAGCAGGCAGGAAAATGAGGCTTT	1349
		TTAAGGCAAATCCGTGCAAGGAAATATTGT	1349
		AACAACGCAAGTTTTAGGAACACATGGTGT	1349
		ATGGTAGAAAAATGGGACACATTATGGTAG	1349
		CATTATGCTAAGATTGGCGGCGGAAAGAGT	1349
		TATTCAACTGTTGCTTTCAGAATTACCTCT	1348
		TGCAATACGGCTTATCCTTGGAGGAATCCT	1348
		CAGAGATACGTCGCACTCCGTATAAAGGAA	1347
		CTTCTGGTGGAGATTGGCGGAATTAAGAGC	1347
		ACGCATAGACTCGCACTCCGACAGGAGTGA	1347
		TAGCTTAGTGAATCGGGTCACAATTTGAAC	1346
		TGCGTAATTCCATGCGGGTGATCACTCGGT	1346
		GGTTGAGAGCTTCCGGCGAGTATAAAGGAA	1345
		CTGGCAAAGATCGCACTCCGCAATTTGAAC	1345
		TTAAGGCAAAAGGCAGGAAATCATTGATTG	1345
		GTCATCGTGCGTGGACGTTGCGGCAATTGA	1344
		ACGCATAGACTCCGTGCAAGAATTACCTCT	1344
		ATATGTGTGACAGTTTTACTTTTTGTGGTG	1344
		ACGCATAGACTTGCTTTCAGTCCGACCGTC	1344
		GGCTGATAAATTCGGATTCCACTCAAGGGA	1344
		CAGCTAGCTTAGATTGGCGGACATCCTGCT	1342
		ATTTTTGTCGTCAGTGGGTTTCCGACCGTC	1342
		CAAGGCTCATCAATCATCACAATGGGTATG	1342
		ACAGACATTTAGTCGCCGACTCACAGCACA	1342
		GAGCGGTGTAAGTCGCCGACATCACTCGGT	1342
		CACAAGTATACAGGAACTAATGTTCATAGA	1341
		TACGACTGAATCAGTGGGTTCTCGAGGAAT	1341
		GGCGTGCTTTAATCGGGTCATATAAAGGAA	1341
		CAGAAGGAACCAGGAACTAACAGTATCATC	1341
		GTCTTTGGATCTCCTGCAAAACAGGAGTGA	1341
		CTGGCAAAGACAATCATCACCTAAAGGACG	1341
		TCGCTTGAAGCAATCATCACGAAGATACAA	1340
		GTATGTCAGGTACAGGCGCAATCACTCGGT	1340
		ACACAGTGTGCATAAGAAGTACTACTAATA	1340
		CAGCTAGCTTTACTTAAGGCCCTATTGTCT	1339
		CAGTATTGTTAACACAATAAGCCGAGGTGT	1339
		CAGCGAAGGAGCAGGTGCAGATTATGGTAG	1339
		CGACAAAGTGCTCCTGCAAACGCTCCTGGT	1339
		GCTTCGCTTACTCCTGCAAAACTCAAGGGA	1338
		TTTTGACGGATATGTTCATCCGGAAAGAGT	1338
		GTCTTTGGATTCAGTTATCCTTTATAGACC	1337
		GTGCTCTATCCAAGAGGTGACGGCAATTGA	1337
		TGGATGCTATCTCCTGCAAAGCCGAGGTGT	1337
		AGCACTGTATAGTCGCCGACGAGGAATCCT	1337
		GGTTGGTGGTAATGGGACACATTATGGTAG	1337
		ATGTTGTGGCCTCCTGCAAATATAAAGGAA	1336
		TTAAGGCAAATGTTAACAACTCCGACCGTC	1336
		GGATGCTCGATGTAATTGATCTCGAGGAAT	1336
		AAACTGGTGTCATGCGGGTGCGGCAATTGA	1336
		GGCTGATAAACATGCGGGTGACAGGAGTGA	1335
		GTGCTCTATCTGTAATTGATGAGGAATCCT	1335
		ATGGTAGAAAATAGAAACGAGCTTGGCAAC	1335
		CTGGCAAAGATCGACAGCAGTCATTGATTG	1335
		TGGAAGGACTCAATCATCACTATAAAGGAA	1334
		ACTGTTCAGGGAAACTGAAATCCGACCGTC	1334
		CTTCTGGTGGAGATTGGCGGCTCGAGGAAT	1334
		ATGTTGTGGCGCAGGTGCAGTCCGACCGTC	1334
		CAGAAGGAACAGTCGCCGACACTACTAATA	1334
		AACAACGCAATGTAATTGATGAGGAATCCT	1333
		AATTAGGCGTGAAACTGAAAGAGGAATCCT	1333
		CGTAAGTCGAGAGCGGGTTTCGCTCCTGGT	1333
		ACAGTATTATGGTCGAAGGGGAAGATACAA	1333
		TGTTGCTTGCTTGCTTTCAGCGGCAATTGA	1333
		GGTTGGTGGTTGTAATTGATACATCCTGCT	1333
		TGCAATACGGGCAGGTGCAGCGCTCCTGGT	1332
		TGGATGCTATTCGGGCGGATCTAAAGGACG	1332
		CAGAAGGAACAGATTGGCGGTTTTGTGGTG	1332
		TGTTGCTTGCTGTGATACCTCTTTAAGCAT	1332
		GATGTACATGTGTAATTGATACAATAGGCG	1332
		CTTCTGGTGGACGTATAGTGTCAAGGCCTG	1332
		ACAGACATTTGTTTTAGGAAGAAGATACAA	1331
		CAGCGAAGGATATTAGGCGAATTATGGTAG	1331
		GTCAGGCATGCATAAGAAGTGAGGCTCCTA	1331
		AACAACGCAACATAAGAAGTACATCCTGCT	1331
		GTAAAGACGTGCAGGTGCAGATTAAAGGCT	1331
		AGCGGACTATCAAGAGGTGATCAAGGCCTG	1330
		TGGAAGGACTACGTATAGTGTCATTGATTG	1330
		GTAAAGACGTTCGGGCGGATCGGCAATTGA	1330
		TCGCTTGAAGAACACAATAACAATTTGAAC	1329
		TGGAAGGACTAATGGAATGTTTTTGTGGTG	1329
		TCGAATTTCGCAATCATCACTTTATAGACC	1329
		ACTGTTCAGGGTTGGCATTTCTCGAGGAAT	1329
		GAATGGAAGCAATGGGACACCGCTCCTGGT	1329
		AAATTCGCGGCTACTGGTGGCACATGGTGT	1328
		GTAAAGACGTGGTCGAAGGGCAGTATCATC	1328
		AGCGGACTATTTGCTTTCAGAATTACCTCT	1327
		TCGCTTGAAGCATAAGAAGTCTTTAAGCAT	1327
		CTTAGACACTAGTCGCCGACTACCGGATTA	1327
		GTCATCGTGCGTAAATGGGATCCGACCGTC	1327
		TATCAGTCTGGTAAATGGGAGAGGAATCCT	1326
		TACTATGGCGTACAGGCGCACGGAAAGAGT	1326
		AAAGTTGCAATATGTTCATCCGGAAAGAGT	1326
		GAGTAAGTGAGCAGGTGCAGATGAGGCTTT	1326
		TACTATGGCGAATGGGACACACTCAAGGGA	1326
		CGACAAAGTGAGATTGGCGGTGATGGCGGA	1326
		TCGAATTTCGTGTAATTGATAATTAAGAGC	1325
		TAACTCATTCTTCTTAGGCGCAGTATCATC	1325
		TGCAATACGGAGGCAGGAAAGACGGGAGGT	1325
		CTTAGACACTGCAGGTGCAGATTATGGTAG	1325
		GTTTGGACTCTCGACAGCAGTCAAGGCCTG	1325
		GTCAGGCATGAACACAATAATCACAGCACA	1325
		TATCAGTCTGTTCCGGCGAGACTCAAGGGA	1325
		ACTGTTCAGGTCGGGCGGATACATCCTGCT	1325
		AAACTGGTGTTATGTTCATCCGGAAAGAGT	1324
		ACACGGCTCTTTGCTTTCAGTTTATAGACC	1324
		CGTAAGTCGACAATCATCACATCACTCGGT	1324
		TATTTGTCGCCTTATCCTTGACAGGAGTGA	1324
		AATTAGGCGTAATGGGACACCACGGTGTAG	1324
		TCGAATTTCGCAATCATCACTCCGACCGTC	1323
		ACACGGCTCTTTGCTTTCAGTGATGGCGGA	1323
		CGTACTACGCTCCGTGCAAGTATAAAGGAA	1323
		GCTATTATAGCAATCATCACTGATGGCGGA	1322
		ATGTTGTGGCTTCTTAGGCGACAGGAGTGA	1322
		CTTGATCTATAGGCTTGTTCAAGTAAACGG	1322
		CTGGCAAAGACATAAGAAGTACAATAGGCG	1322
		CTATATGTAGAATGGGACACACTCAAGGGA	1322
		GAGTAAGTGATCCGTGCAAGTTTTGTGGTG	1322
		GCGAACAATGGTAAATGGGACCGGAGGATA	1322
		CGTACTACGCTTGCTTTCAGTCGGGTAATC	1321
		AGCACTGTATCATAAGAAGTCACATGGTGT	1321
		TGCATTTGAACTACTGGTGGGACGGGAGGT	1320
		CGGCGGATTTTCAGTTATCCGAAATATTGT	1319
		TCGCTTGAAGTGTTAACAACAATTACCTCT	1319
		CTTCTATATGTACTTAAGGCTGATGGCGGA	1319
		ACAGACATTTCTCCTGCAAAGAAATATTGT	1318
		GTATGTCAGGTTCCGGCGAGAATTACCTCT	1318
		ACGCATAGACTGTAATTGATCAGTATCATC	1318
		GGCTGATAAAAGGCAGGAAATCGGGTAATC	1318
		TGGATGCTATAGGCAGGAAACAATTTGAAC	1318
		GATGTACATGAGTCGCCGACATTATGGTAG	1318
		GCTTCGCTTAATAAGGACCTTCCGACCGTC	1317
		CTTAGACACTAATGGGACACAATTAAGAGC	1317
		TCATTAACAGAATGGAATGTATTATGGTAG	1317
		TAGCTTAGTGTCGACAGCAGAATTACCTCT	1317
		CTGGCAAAGAGTAAATGGGACAATTTGAAC	1317
		TCTGGATTACGTAAATGGGAGAAGATACAA	1316
		GTCTTTGGATTTCCGGCGAGTCTGGAATAG	1316
		GTAAAGACGTGGTCGAAGGGTTTTGTGGTG	1316
		TTGATCAGTAAACACAATAATCGGGTAATC	1316
		GTATGTCAGGATAGAAACGACACGGTGTAG	1316
		ACACGGCTCTACGTATAGTGGCTTGGCAAC	1316
		CAAGGCTCATTCCGTGCAAGACAGGAGTGA	1316
		ACTGTTCAGGCAAGAGGTGAAATGGGTATG	1316
		CAGAAGGAACCGGGAAAGGGACAGGAGTGA	1315
		CGACAAAGTGAACACAATAATACCGGATTA	1315
		TGGCACGTTTTTTGTTTTATGGCGGAAACG	1315
		CAAATGTCGTGCAGGTGCAGGACGGGAGGT	1315
		GGATGCTCGACATGCGGGTGGAAGATACAA	1315
		GCGAACAATGTCAGTGGGTTTTTATAGACC	1315
		TCGACTATATCAAGAGGTGAGGCGGAAACG	1315
		GGCAACTGTGCTTATCCTTGTGTTCATAGA	1314
		CGGCGGATTTTGTGATACCTGTATAGAGTG	1313
		CAGCGAAGGAGTTGGCATTTCGGCAATTGA	1313
		GTATGTCAGGGTAAATGGGATGTTCATAGA	1313
		GCTTCGCTTAGGTCGAAGGGACTACTAATA	1312
		CTACATGCTCTACAGGCGCAGACGGGAGGT	1312
		TATCAGTCTGCAATCATCACTTTTGTGGTG	1312
		CGTACTACGCGCAGGTGCAGCGGCAATTGA	1312
		GGCAACTGTGAGATTGGCGGTTTTGTGGTG	1312
		TGGAAACGGTCAAGAGGTGACGGCAATTGA	1311
		TGGCACGTTTAATCGGGTCAGAAATATTGT	1311
		ATGTTGTGGCCAATCATCACACTACTAATA	1311
		GAATGGAAGCCTCCTGCAAAGCTTTTCTTG	1311
		AACAACGCAACAAGAGGTGATCTGGAATAG	1311
		TTGATCAGTACATGCGGGTGCAGTATCATC	1310
		ATATGTGTGAAACACAATAATATAAAGGAA	1310
		GAATGGAAGCTCGGGCGGATACATCCTGCT	1310
		TTGCTACAACAGGCAGGAAAACAATAGGCG	1310
		AGGATCTTACATAGAAACGACAGTATCATC	1309
		TCGAATTTCGAGATTGGCGGGTATAGAGTG	1309
		CAAGGCTCATTACTTAAGGCTTTATAGACC	1309
		GGTTGAGAGCAGATTGGCGGATCACTCGGT	1309
		GAGTAAGTGACATAAGAAGTTACCGGATTA	1309
		GAGACGCTACAACACAATAATGTTCATAGA	1308
		TCGACTATATGAAACTGAAACGCTCCTGGT	1308
		GTCTTTGGATAGGCAGGAAAGGCGGAAACG	1308
		TGGATGCTATGTGGACGTTGTCTGGAATAG	1308
		GTATGTCAGGTCGACAGCAGACTACTAATA	1308
		GATGTACATGCTCCTGCAAAACAATAGGCG	1307
		TATTCAACTGTCGCACTCCGGAGGAATCCT	1307
		CGACAAAGTGGAGCGGGTTTTTTATAGACC	1307
		TGGATGCTATCATAAGAAGTTCGGGTAATC	1307
		GCTTCGCTTACTTATCCTTGCTAAAGGACG	1306
		CAAATGTCGTATAGAAACGACCGGAGGATA	1306
		GTCTTTGGATCATAAGAAGTACTCAAGGGA	1305
		GTTTGGACTCTCGCACTCCGCCGGAGGATA	1305
		CTTCTGGTGGTCAGTTATCCCGGAAAGAGT	1305
		AGCACTGTATCTACTGGTGGTTTTGTGGTG	1305
		CATTATGCTATCAGTTATCCACAGGAGTGA	1304
		CATTATGCTACAGGAACTAAACAGGAGTGA	1304
		TATTTGTCGCAATGGGACACACTCAAGGGA	1304
		GTACTATAGTAGATTGGCGGTTTTGTGGTG	1304
		TGGCACGTTTACGTATAGTGCGCTCCTGGT	1304
		TGGATGCTATGTTTTAGGAACGGCAATTGA	1304
		AATTAGGCGTGTAAATGGGAGCTTGGCAAC	1304
		TGGAAACGGTCATAAGAAGTGCTTTTCTTG	1303
		GATGTACATGTTGCTTTCAGATCACTCGGT	1303
		TGTTGCTTGCTATGTTCATCTTTTGTGGTG	1303
		GCTTCGCTTAACGTATAGTGCTCGAGGAAT	1302
		TATTCAACTGGGTCGAAGGGATCACTCGGT	1302
		AGCACTGTATAGATTGGCGGAATTAAGAGC	1302
		TGCAATACGGGTAAATGGGATCAAGGCCTG	1302
		CTATATGTAGCAATCATCACTCAAGGCCTG	1302
		TGCATTTGAACAGGAACTAACGGAAAGAGT	1302
		CAGCTAGCTTCAAGAGGTGATGATGGCGGA	1302
		TGGCACGTTTATAGAAACGATCAAGGCCTG	1301
		CGTAAGTCGATCGCACTCCGGGCGGAAACG	1301
		TTGCTACAACAATGGAATGTCGGCAATTGA	1301
		CAGAGATACGCTACTGGTGGGTATAGAGTG	1301
		AAACTGGTGTTGTTAACAACAATTACCTCT	1300
		AAACTGGTGTGTTGGCATTTGCTTTTCTTG	1300
		TGGATGCTATCAATCATCACACTCAAGGGA	1300
		TCGAATTTCGCATGCGGGTGTATAAAGGAA	1300
		ATGGTAGAAAGTGGACGTTGGCTTTTCTTG	1299
		TGTTGCTTGCGTTTTAGGAAATGAGGCTTT	1299
		TGGAAACGGTTCAGTTATCCTGATGGCGGA	1299
		CAGCTAGCTTTCGGGCGGATCTCGAGGAAT	1299
		GTCATCGTGCTTCTTAGGCGCACGGTGTAG	1298
		GCTTCGCTTAGTAAATGGGAGCCGAGGTGT	1298
		CATTATGCTATCGACAGCAGATTAAAGGCT	1298
		CTACATGCTCTGTAATTGATCTAAAGGACG	1298
		CGTAAGTCGAGAAACTGAAAATTATGGTAG	1297
		AAAGTTGCAACAATCATCACACTACTAATA	1297
		TGCATTTGAAAGGCAGGAAAACTACTAATA	1297
		ACAGACATTTTATTAGGCGACAATTTGAAC	1297
		GGTTGGTGGTGAAACTGAAATTTTGTGGTG	1297
		TGCAATACGGAATGGAATGTTCACAGCACA	1297
		GTTTGGACTCCAATCATCACTCAAGGCCTG	1297
		AACAACGCAAGAAACTGAAACTCGAGGAAT	1296
		TATTCAACTGATAGAAACGACTTTAAGCAT	1296
		TATTCAACTGAGGCTTGTTCTCCGACCGTC	1296
		TGCATTTGAAAATGGAATGTTACCGGATTA	1295
		GAGACGCTACTCGCACTCCGAATTAAGAGC	1295
		TGCGTAATTCTACTTAAGGCGGCGGAAACG	1295
		ACATGTAGCTTCGGGCGGATACATCCTGCT	1295
		ACTATGCGAGGCAGGTGCAGACTCAAGGGA	1295
		GCGAACAATGAGATTGGCGGCAGTATCATC	1294
		GTTTGGACTCAACACAATAACACGGTGTAG	1294
		TTTTGACGGAAGTCGCCGACCCTATTGTCT	1294
		TGTTGCTTGCCTCCTGCAAACTCGAGGAAT	1294
		CTACATGCTCTACTTAAGGCCGCTCCTGGT	1294
		GGTTGAGAGCGAAACTGAAAACATCCTGCT	1294
		TGTTGCTTGCTCGGGCGGATGAAATATTGT	1294
		CAGTATTGTTTACTTAAGGCACAGGAGTGA	1293
		ACGCATAGACATAAGGACCTACTCAAGGGA	1293
		TAGCTTAGTGCAAGAGGTGATGGAGGGAGC	1293
		CTTAGACACTTACAGGCGCACCGGAGGATA	1293
		TATTCAACTGAGATTGGCGGTCACAGCACA	1292
		CGTAAGTCGAAATGGGACACGCCGAGGTGT	1292
		GCGAACAATGCAAGAGGTGATGTTCATAGA	1292
		GGTTGAGAGCCTACTGGTGGACATCCTGCT	1292
		GTCAGGCATGCTACTGGTGGACATCCTGCT	1292
		ACGCATAGACGAAACTGAAAGCTTGGCAAC	1292
		TCGCTTGAAGGGTCGAAGGGACATCCTGCT	1292
		GAGTAAGTGATATTAGGCGAACTCAAGGGA	1291
		ACTGTTCAGGTTCGGATTCCCACGGTGTAG	1290
		TGCGTAATTCAGGCAGGAAAATCACTCGGT	1290
		AGCGGACTATAATCGGGTCAGTATAGAGTG	1290
		GCTTCGCTTACTACTGGTGGATGAGGCTTT	1289
		GTGCTCTATCGAGCGGGTTTACATCCTGCT	1289
		CGGCGGATTTCAGGAACTAACTAAAGGACG	1289
		CTTCTATATGAGGCAGGAAATGATGGCGGA	1289
		TCGCTTGAAGGGTCGAAGGGGAAGATACAA	1289
		GGCAACTGTGAATGGAATGTCGGAAAGAGT	1289
		TGCATTTGAAAGGCAGGAAATTTTGTGGTG	1288
		GCGAACAATGGAGCGGGTTTTGGAGGGAGC	1288
		AACAACGCAATATTAGGCGACGGAAAGAGT	1288
		TATCAGTCTGTCAGTTATCCATGAGGCTTT	1287
		GAGACGCTACTCAGTGGGTTTCGGGTAATC	1287
		TTGCTACAACAACACAATAAAAGTAAACGG	1287
		TTGATCAGTAAGATTGGCGGGACGGGAGGT	1287
		AGCACTGTATAGGCAGGAAATCGGGTAATC	1287
		CAGTATTGTTCATGCGGGTGGAAGATACAA	1287
		AAACTGGTGTTCGCACTCCGATTATGGTAG	1287
		AAACTGGTGTAGTCGCCGACTCTGGAATAG	1286
		CAGCTAGCTTGTAAATGGGATCAAGGCCTG	1286
		GTTATAGTTGTTCCGGCGAGACAGGAGTGA	1285
		CTGGCAAAGAAATGGGACACGAAGATACAA	1285
		ACACAGTGTGTCGGGCGGATGAAATATTGT	1285
		CAAATGTCGTATAAGGACCTCCTATTGTCT	1285
		CGACAAAGTGTGTAATTGATGTATAGAGTG	1285
		AGCACTGTATAGTCGCCGACCACATGGTGT	1285
		ACAGTATTATAACACAATAACTAAAGGACG	1284
		TACGACTGAAGGTCGAAGGGTCATTGATTG	1284
		CAGAAGGAACCAAGAGGTGAACAATAGGCG	1284
		CAGAGATACGCAATCATCACTCACAGCACA	1284
		CTTCTATATGCAAGAGGTGAATTATGGTAG	1283
		CAGCTAGCTTGGTCGAAGGGGGCGGAAACG	1283
		GGCGTGCTTTTGTGATACCTTGTTCATAGA	1283
		CATTATGCTATATGTTCATCGCTTTTCTTG	1282
		ACATGTAGCTCAGGAACTAAAATTAAGAGC	1282
		GGCGTGCTTTAATGGGACACACAATAGGCG	1282
		CTACATGCTCAATGGGACACGCTTTTCTTG	1282
		GTCATCGTGCGTGGACGTTGCGGAAAGAGT	1282
		CGTAAGTCGAAGGCAGGAAACACATGGTGT	1282
		GGTTGGTGGTTCGACAGCAGACTCAAGGGA	1282
		TCATTAACAGCATAAGAAGTGCCGAGGTGT	1281
		ATGGTAGAAATATTAGGCGACTCGAGGAAT	1281
		TATCAGTCTGGCAGGTGCAGCTAAAGGACG	1281
		ACAGACATTTTACAGGCGCAACTCAAGGGA	1281
		GTTATAGTTGTCAGTTATCCACAGGAGTGA	1280
		GGTTGAGAGCGGTCGAAGGGCTCGAGGAAT	1280
		TACGACTGAATATTAGGCGATTTTGTGGTG	1280
		ATATGTGTGAACGTATAGTGCTCGAGGAAT	1280
		CTTAGACACTTCGGGCGGATCAATTTGAAC	1280
		ACGCATAGACATAGAAACGAGAAGATACAA	1279
		GAATGGAAGCCAGGAACTAAATGAGGCTTT	1279
		AATTCGGATAAGGCTTGTTCGCCGAGGTGT	1279
		ACGCATAGACACGTATAGTGATGAGGCTTT	1279
		TTAAGGCAAATACAGGCGCAGAAATATTGT	1279
		TAACAGCAATCATAAGAAGTCACGGTGTAG	1278
		AGCACTGTATCATAAGAAGTAATGGGTATG	1278
		ATATGTGTGAAACACAATAATCTGGAATAG	1278
		CAAATGTCGTTACAGGCGCATGTTCATAGA	1278
		AGCGGACTATAGGCAGGAAATGGAGGGAGC	1277
		TGCATTTGAAATAAGGACCTCACGGTGTAG	1277
		GGTTGGTGGTCTCCTGCAAAGAAATATTGT	1277
		AAACTGGTGTGTTTTAGGAATTTTGTGGTG	1277
		CAGCTAGCTTGTAAATGGGAAATGGGTATG	1277
		GTCATCGTGCTCAGTTATCCCTAAAGGACG	1277
		TGTTGCTTGCAATCGGGTCATTTTGTGGTG	1276
		GTCAGGCATGCTTATCCTTGAAGTAAACGG	1276
		AGGATCTTACAGGCAGGAAAACAATAGGCG	1276
		CGACAAAGTGTCAGTTATCCCCTATTGTCT	1276
		GTATGTCAGGCGGGAAAGGGTGTTCATAGA	1276
		TGGAAACGGTCAAGAGGTGACTAAAGGACG	1276
		TGGATGCTATTTCTTAGGCGCTCGAGGAAT	1275
		TGCATTTGAATGTAATTGATTGATGGCGGA	1275
		CTTGATCTATTTCCGGCGAGACAGGAGTGA	1275
		TATTCAACTGGCAGGTGCAGACAATAGGCG	1275
		AATTCGGATACAGGAACTAAGTATAGAGTG	1275
		ACACAGTGTGTGTGATACCTCTAAAGGACG	1275
		ACAGTATTATTGTTAACAACTGTTCATAGA	1274
		CATTATGCTATGTTAACAACTATAAAGGAA	1274
		GGTTGAGAGCTCAGTTATCCGTATAGAGTG	1274
		CTTAGACACTGTTGGCATTTCCTATTGTCT	1274
		TATTTGTCGCCGGGAAAGGGCTAAAGGACG	1273
		GGTTGGTGGTTCAGTTATCCGCTTTTCTTG	1273
		CAGAGATACGGTTTTAGGAATCACAGCACA	1272
		GGATGCTCGATACTTAAGGCATTAAAGGCT	1272
		ACACGGCTCTGTGGACGTTGTCACAGCACA	1271
		ACAGTATTATTCGCACTCCGGCTTGGCAAC	1271
		AAATTCGCGGGAAACTGAAAGAAATATTGT	1271
		TGCAATACGGTTGCTTTCAGCGGAAAGAGT	1271
		TCATTAACAGAATCGGGTCACACATGGTGT	1271
		CGTACTACGCAATCGGGTCAGACGGGAGGT	1271
		GGCAACTGTGTCCGTGCAAGGTATAGAGTG	1271
		GTCAGGCATGAATGGGACACACTCAAGGGA	1271
		GCTTCGCTTAACGTATAGTGCTTTAAGCAT	1270
		TTCAGATTCTCGGGAAAGGGCAATTTGAAC	1270
		AGACTTTTAACTCCTGCAAACAGTATCATC	1270
		CAGAAGGAACTGTAATTGATTATAAAGGAA	1270
		CATTATGCTATATTAGGCGATTTTGTGGTG	1269
		TAGCTTAGTGAATGGAATGTGCTTTTCTTG	1269
		ACTATGCGAGTCGACAGCAGGAAATATTGT	1269
		TTGCTACAACCGGGAAAGGGCAGTATCATC	1269
		GGCTGATAAATCCGTGCAAGACTCAAGGGA	1269
		GTACTATAGTGTGGACGTTGTATAAAGGAA	1268
		TGTTGCTTGCAATGGGACACCTCGAGGAAT	1268
		AGACTTTTAAGCAGGTGCAGGAGGAATCCT	1268
		ACTGTTCAGGTCAGTTATCCGCTTTTCTTG	1268
		GATGTACATGATAGAAACGAACTACTAATA	1268
		TGCGTAATTCCATAAGAAGTCGGAAAGAGT	1267
		CTTCTATATGTTCTTAGGCGCAGTATCATC	1267
		CGTACTACGCCAATCATCACTTTTGTGGTG	1267
		AAACTGGTGTCAATCATCACGCCGAGGTGT	1267
		ACTATGCGAGAGGCAGGAAAGTATAGAGTG	1267
		GAATGGAAGCAGTCGCCGACTATAAAGGAA	1267
		CTGGCAAAGAAGGCAGGAAAAATTAAGAGC	1267
		GTTTGGACTCTACTTAAGGCCCTATTGTCT	1266
		TGGAAACGGTTCGGGCGGATGACGGGAGGT	1266
		AAACTGGTGTGTTGGCATTTTTTATAGACC	1266
		ACACAGTGTGTCCGTGCAAGATCACTCGGT	1266
		CAGAAGGAACAATCGGGTCACAGTATCATC	1266
		GTACTATAGTTCAGTTATCCGCTTTTCTTG	1265
		GCTTCGCTTAAATGGGACACGCTTTTCTTG	1265
		TTAAGGCAAACATAAGAAGTCACGGTGTAG	1265
		GAGCGGTGTAATAAGGACCTGAAGATACAA	1265
		TTGCTACAACTATTAGGCGATCTGGAATAG	1265
		TACTATGGCGAGGCAGGAAAATTAAAGGCT	1264
		GGTTGGTGGTAGGCAGGAAAGTATAGAGTG	1264
		CGTACTACGCTCGCACTCCGAATTAAGAGC	1264
		GGTTGGTGGTTGTGATACCTCACGGTGTAG	1264
		GCTTCGCTTATGTAATTGATGTATAGAGTG	1263
		GCGAACAATGTCAGTTATCCGTATAGAGTG	1263
		CAGTATTGTTTCAGTTATCCCACATGGTGT	1263
		AAAGTTGCAACAATCATCACCCTATTGTCT	1262
		CAGCTAGCTTTCGCACTCCGTTTTGTGGTG	1262
		GTGCTCTATCACGTATAGTGTTTTGTGGTG	1262
		TAAGAATGCGTTGCTTTCAGCAGTATCATC	1261
		ATATGTGTGACGGGAAAGGGACTCAAGGGA	1261
		CTTGATCTATTCAGTGGGTTATGAGGCTTT	1261
		GCTATTATAGGGTCGAAGGGTTTATAGACC	1261
		ACATGTAGCTTTGCTTTCAGCGGCAATTGA	1261
		GTTTGGACTCTTCCGGCGAGCAGTATCATC	1261
		GGCAACTGTGTTCTTAGGCGTATAAAGGAA	1261
		GTGCTCTATCTACTTAAGGCGAGGCTCCTA	1260
		TCGACTATATTCGGGCGGATCTCGAGGAAT	1260
		TACGACTGAATCGGGCGGATACAATAGGCG	1260
		CGTACTACGCCTACTGGTGGCGGCAATTGA	1260
		CTTCTGGTGGATAAGGACCTACTCAAGGGA	1259
		GCTATTATAGTTCCGGCGAGATTATGGTAG	1259
		ACTGTTCAGGGTGGACGTTGCCTATTGTCT	1259
		GTACTATAGTGTTGGCATTTTGATGGCGGA	1258
		ATTATGACTGTCGACAGCAGCAATTTGAAC	1258
		GTACTATAGTCGGGAAAGGGCAATTTGAAC	1258
		TCGCTTGAAGTTGCTTTCAGCACATGGTGT	1258
		GGTTGAGAGCAATGGAATGTCTTTAAGCAT	1258
		TATTCAACTGTTCTTAGGCGAAGTAAACGG	1257
		CAGAAGGAACCAGTTTTACTACAATAGGCG	1257
		CATTATGCTATCGGGCGGATGAGGCTCCTA	1257
		CGTAAGTCGAGTAAATGGGAGAGGAATCCT	1257
		GCGAACAATGCAAGAGGTGAGAGGAATCCT	1257
		GGTTGGTGGTCAATCATCACCACGGTGTAG	1257
		CGTAAGTCGAAGATTGGCGGGACGGGAGGT	1257
		TGGATGCTATAGATTGGCGGCGGCAATTGA	1257
		GCGAACAATGCGGGAAAGGGTCGGGTAATC	1257
		CAGCGAAGGATTCTTAGGCGAATGGGTATG	1256
		GATGTACATGGAAACTGAAATGGAGGGAGC	1256
		AAAGTTGCAAAACACAATAAATTATGGTAG	1256
		CTGGCAAAGACTTTCTAGATACTACTAATA	1256
		GTGCTCTATCGCAGGTGCAGCGGCAATTGA	1256
		GGATGCTCGATTTGTTTTATGGCGGAAACG	1255
		GTCAGGCATGGGTCGAAGGGGACGGGAGGT	1255
		GGCTGATAAACAGGAACTAAAATTAAGAGC	1255
		TATTCAACTGCTCCTGCAAAGCTTGGCAAC	1255
		CTATATGTAGCAAGAGGTGACGGCAATTGA	1255
		TGTTGCTTGCTTCGGATTCCTACCGGATTA	1255
		TCGCTTGAAGTATGTTCATCCTCGAGGAAT	1255
		CGACAAAGTGCTTATCCTTGTTTTGTGGTG	1255
		TCGCTTGAAGCAGGAACTAACTCGAGGAAT	1254
		TCTGGATTACTTCCGGCGAGTCTGGAATAG	1254
		ATTATGACTGTCGCACTCCGTGTTCATAGA	1254
		GTGCTCTATCTCCGTGCAAGATCACTCGGT	1254
		TGGAAGGACTCAAGAGGTGAGAAATATTGT	1254
		GAGACGCTACGCAGGTGCAGGCTTGGCAAC	1254
		TCGCTTGAAGCATAAGAAGTGAAATATTGT	1254
		ACACGGCTCTTTTGTTTTATTCAAGGCCTG	1253
		TATTTGTCGCAATGGGACACACTACTAATA	1253
		TACTATGGCGCAATCATCACAATTAAGAGC	1253
		GGCAACTGTGAATGGGACACTGTTCATAGA	1253
		CACAAGTATAGAGCGGGTTTTCCGACCGTC	1253
		ACAGACATTTTCGGGCGGATTGGAGGGAGC	1253
		GTTTGGACTCCTCCTGCAAATCTGGAATAG	1253
		CTTCTATATGACGTATAGTGAATTAAGAGC	1253
		GGTTGGTGGTAACACAATAAGAAGATACAA	1253
		GGTTGGTGGTGTAAATGGGACGGCAATTGA	1253
		AAATTCGCGGTCAGTTATCCTGATGGCGGA	1252
		GAATGGAAGCTGTAATTGATGGCGGAAACG	1252
		GTCAGGCATGAGGCAGGAAAGACGGGAGGT	1252
		ATGGTAGAAACATAAGAAGTGAGGCTCCTA	1252
		CAGCGAAGGACATGCGGGTGGACGGGAGGT	1252
		CTTAGACACTCGGGAAAGGGATCACTCGGT	1251
		AGACTTTTAAGAAACTGAAAGAAATATTGT	1251
		GTGCTCTATCTGTGATACCTTATAAAGGAA	1251
		AAATTCGCGGGTTGGCATTTGCTTTTCTTG	1251
		GTTTGGACTCCAATCATCACGGCGGAAACG	1251
		CAGAGATACGTCGCACTCCGGCTTTTCTTG	1251
		AGCGGACTATTCCGTGCAAGGCTTGGCAAC	1251
		CAGCTAGCTTGTAAATGGGAGCTTTTCTTG	1250
		AAACTGGTGTTCGCACTCCGGTATAGAGTG	1250
		CTGGCAAAGATATTAGGCGAACTCAAGGGA	1250
		CTTCTGGTGGCTACTGGTGGACTACTAATA	1250
		CTATATGTAGGCAGGTGCAGCGGAAAGAGT	1250
		GTACTATAGTTCGGGCGGATGAGGAATCCT	1249
		ATTATGACTGATAAGGACCTCACGGTGTAG	1249
		CTGGCAAAGAGTGGACGTTGCAATTTGAAC	1249
		GAGCGGTGTATACAGGCGCAAATGGGTATG	1249
		AAAGTTGCAAAATGGGACACGACGGGAGGT	1248
		CGGCGGATTTAGATTGGCGGACATCCTGCT	1248
		TAGCTTAGTGGTTTTAGGAAGTATAGAGTG	1248
		ACAGACATTTTATGTTCATCCCGGAGGATA	1248
		GCTATTATAGGTAAATGGGACACGGTGTAG	1248
		TTTTGACGGACAAGAGGTGAACTACTAATA	1248
		GGCGTGCTTTTCAGTGGGTTTCGGGTAATC	1248
		CTGGCAAAGACGGGAAAGGGATTATGGTAG	1248
		CAAATGTCGTGTGGACGTTGTCACAGCACA	1247
		TGCAATACGGTTGCTTTCAGTGATGGCGGA	1247
		CTTGATCTATTTGCTTTCAGTCGGGTAATC	1247
		CAAATGTCGTTTCGGATTCCATTATGGTAG	1247
		ACGCATAGACTCAGTTATCCCACATGGTGT	1247
		ATGTTGTGGCGTTGGCATTTGTATAGAGTG	1247
		GAGACGCTACTCCGTGCAAGCCGGAGGATA	1247
		TGCAATACGGCAATCATCACGAGGAATCCT	1247
		CTTAGACACTATAGAAACGATCTGGAATAG	1246
		GGCGTGCTTTTACTTAAGGCGCTTGGCAAC	1246
		GATGTACATGCAATCATCACCAATTTGAAC	1246
		TATTCAACTGTCAGTGGGTTATTATGGTAG	1246
		ACTGTTCAGGCATGCGGGTGCAGTATCATC	1246
		GTAAAGACGTGAAACTGAAATCAAGGCCTG	1246
		GGTTGAGAGCGTTGGCATTTTGGAGGGAGC	1246
		TCGCTTGAAGGTGGACGTTGTTTTGTGGTG	1246
		ACACAGTGTGTGTAATTGATAATTACCTCT	1245
		TAACAGCAATATAGAAACGATGATGGCGGA	1245
		GGCGTGCTTTAGTCGCCGACCAGTATCATC	1245
		GGCTGATAAAGTTTTAGGAAGCTTGGCAAC	1245
		AGCGGACTATAACACAATAACCGGAGGATA	1245
		CAGAAGGAACGAAACTGAAAATTATGGTAG	1245
		TATTTGTCGCTCAGTGGGTTTCGGGTAATC	1245
		CGTACTACGCTTGCTTTCAGCAATTTGAAC	1245
		GTACTATAGTACGTATAGTGTATAAAGGAA	1244
		GGATGCTCGATACAGGCGCACTAAAGGACG	1244
		CGTAAGTCGATACAGGCGCATGTTCATAGA	1244
		ACGCATAGACTACTTAAGGCTCCGACCGTC	1244
		TATTCAACTGGAGCGGGTTTCTAAAGGACG	1244
		CAGAAGGAACATAAGGACCTTGATGGCGGA	1243
		GCTTCGCTTACAATCATCACTCCGACCGTC	1243
		CTTCTGGTGGCAAGAGGTGAAAGTAAACGG	1243
		CGACAAAGTGTATGTTCATCATCACTCGGT	1243
		ACTATGCGAGTGTTAACAACTCCGACCGTC	1243
		ACAGTATTATAGATTGGCGGGGCGGAAACG	1243
		GTCTTTGGATAATCGGGTCAATTATGGTAG	1243
		CTGGCAAAGATATTAGGCGAACAGGAGTGA	1243
		TATCAGTCTGGTTTTAGGAAGACGGGAGGT	1243
		ACGCATAGACTTCCGGCGAGGAGGCTCCTA	1243
		TAACAGCAATGTTGGCATTTCAGTATCATC	1242
		ACACAGTGTGCAATCATCACCAGTATCATC	1242
		TGCATTTGAATCAGTTATCCGAGGCTCCTA	1242
		ATGTTGTGGCTCGGGCGGATTATAAAGGAA	1242
		GTCATCGTGCAGATTGGCGGTCCGACCGTC	1242
		GGATGCTCGATTCTTAGGCGCCTATTGTCT	1242
		CAGAGATACGAGATTGGCGGATTATGGTAG	1241
		GTGCTCTATCAGATTGGCGGCACGGTGTAG	1241
		AATTAGGCGTTATTAGGCGACACGGTGTAG	1241
		GTTTGGACTCAGATTGGCGGCCGGAGGATA	1241
		GTCAGGCATGAATGGAATGTCGGAAAGAGT	1241
		TACTATGGCGTCAGTTATCCCGGAAAGAGT	1240
		CGGCGGATTTTATTAGGCGAGGCGGAAACG	1240
		GGTTGAGAGCGTTGGCATTTTATAAAGGAA	1240
		ACACAGTGTGTATGTTCATCACATCCTGCT	1240
		CATTATGCTACAGGAACTAAGCTTGGCAAC	1240
		CAGCGAAGGATCAGTGGGTTAATTAAGAGC	1240
		ACTGTTCAGGTCAGTTATCCCGGAAAGAGT	1239
		CTATATGTAGAGTCGCCGACCTAAAGGACG	1239
		TGCGTAATTCAGTCGCCGACCACATGGTGT	1239
		CTTAGACACTCAGTTTTACTATCACTCGGT	1239
		CGTAAGTCGAAGGCAGGAAACTAAAGGACG	1238
		TTGCTACAACCAATCATCACGCTTGGCAAC	1237
		CGTAAGTCGACAATCATCACGAGGAATCCT	1237
		CAGAGATACGCGGGAAAGGGTCACAGCACA	1237
		TGGAAACGGTAATGGAATGTACTCAAGGGA	1237
		ACATGTAGCTAGGCTTGTTCGCTTGGCAAC	1237
		GCTTCGCTTACAGTTTTACTTCAAGGCCTG	1236
		ACTATGCGAGTTCGGATTCCCAATTTGAAC	1236
		CAGCGAAGGAAACACAATAATCTGGAATAG	1236
		CGGCGGATTTAGGCAGGAAAGAAATATTGT	1236
		ACACAGTGTGTCAGTGGGTTGTATAGAGTG	1236
		CTTCTATATGTCCGTGCAAGCGGAAAGAGT	1235
		TGCGTAATTCAGGCTTGTTCTGATGGCGGA	1235
		AGGATCTTACGTAAATGGGACACGGTGTAG	1235
		TCGCTTGAAGTCCGTGCAAGCTCGAGGAAT	1235
		CAGAGATACGTTCGGATTCCCTAAAGGACG	1234
		TGGCACGTTTGTAAATGGGAGCTTGGCAAC	1234
		GGATGCTCGACGGGAAAGGGCGGCAATTGA	1234
		CTTGATCTATTTCTTAGGCGTGTTCATAGA	1234
		TTCAGATTCTTTCTTAGGCGGCTTGGCAAC	1234
		GAGTAAGTGACAGGAACTAACAGTATCATC	1234
		GATGTACATGGTTGGCATTTAAGTAAACGG	1234
		GGTTGAGAGCAATGGGACACCACGGTGTAG	1234
		GGTTGAGAGCTCCGTGCAAGCTAAAGGACG	1234
		GCTTCGCTTATCGCACTCCGTCACAGCACA	1233
		TGTTGCTTGCCAATCATCACATTATGGTAG	1233
		GTGCTCTATCCAATCATCACCTAAAGGACG	1233
		CAGCTAGCTTTCGGGCGGATACATCCTGCT	1233
		CATTATGCTAGAGCGGGTTTGAAGATACAA	1233
		GTCAGGCATGCAATCATCACAATTACCTCT	1233
		CAGCTAGCTTCTACTGGTGGTATAAAGGAA	1233
		TCGAATTTCGCAATCATCACTCATTGATTG	1233
		ACACAGTGTGTACTTAAGGCGCTTTTCTTG	1232
		ACATGTAGCTTGTTAACAACTCAAGGCCTG	1232
		GAGTAAGTGAAATGGGACACCAATTTGAAC	1231
		GTCATCGTGCATAAGGACCTCTTTAAGCAT	1231
		CTTCTATATGTACTTAAGGCGGCGGAAACG	1230
		TGCGTAATTCCATGCGGGTGACTACTAATA	1230
		ACATGTAGCTGAGCGGGTTTGGCGGAAACG	1230
		GTCATCGTGCGTAAATGGGAGAAATATTGT	1230
		TGCAATACGGTCAGTGGGTTCAGTATCATC	1230
		GCTTCGCTTATCGCACTCCGACTACTAATA	1229
		CATTATGCTATACTTAAGGCAATTACCTCT	1229
		ATGAACTTTGATAGAAACGACAATTTGAAC	1229
		ACTATGCGAGCAAGAGGTGATACCGGATTA	1229
		GTCTTTGGATGAGCGGGTTTTGATGGCGGA	1229
		GGTTGAGAGCATAAGGACCTAATGGGTATG	1229
		CTTCTATATGCTTTCTAGATTGGAGGGAGC	1229
		AGCGGACTATGTAAATGGGACAATTTGAAC	1229
		GGTTGGTGGTCAAGAGGTGAATGAGGCTTT	1228
		GTACTATAGTTTCTTAGGCGTACCGGATTA	1228
		GTTATAGTTGGTTGGCATTTGTATAGAGTG	1228
		GTATGTCAGGAATCGGGTCATGATGGCGGA	1228
		TCGACTATATTTCCGGCGAGACTACTAATA	1228
		TACGACTGAACAATCATCACACAATAGGCG	1228
		CAGAAGGAACTTGCTTTCAGAATGGGTATG	1228
		GTAAAGACGTATAAGGACCTACATCCTGCT	1227
		TACTATGGCGTGTAATTGATGGCGGAAACG	1227
		TAACTCATTCCAGGAACTAACTCGAGGAAT	1227
		ACTATGCGAGCGGGAAAGGGTCATTGATTG	1227
		ATGGTAGAAATCGGGCGGATTCACAGCACA	1227
		CTGGCAAAGATCGGGCGGATACAGGAGTGA	1227
		GGTTGGTGGTAGTCGCCGACTCATTGATTG	1227
		GGTTGAGAGCTATTAGGCGAGCTTGGCAAC	1227
		ATATGTGTGATGTGATACCTGCCGAGGTGT	1227
		GCTTCGCTTATCGGGCGGATGGCGGAAACG	1226
		GTCTTTGGATTTTGTTTTATATTATGGTAG	1226
		GGCAACTGTGTTGCTTTCAGATTATGGTAG	1226
		TGCATTTGAATCAGTTATCCACTACTAATA	1226
		ACACGGCTCTTCGGGCGGATAAGTAAACGG	1226
		ATGTTGTGGCTTCGGATTCCTCATTGATTG	1226
		GCGAACAATGAGTCGCCGACCGGAAAGAGT	1225
		CATTATGCTATCCGTGCAAGGAAGATACAA	1225
		GTGCTCTATCTTCGGATTCCTATAAAGGAA	1225
		TACGACTGAAGAGCGGGTTTAATTACCTCT	1225
		CAGCTAGCTTCTCCTGCAAATGATGGCGGA	1225
		CATTATGCTATTGCTTTCAGCTCGAGGAAT	1225
		ATGGTAGAAATCCGTGCAAGGCTTGGCAAC	1225
		CTTCTGGTGGTGTTAACAACTCCGACCGTC	1224
		GAGACGCTACTCGCACTCCGGACGGGAGGT	1224
		GTATGTCAGGTTCGGATTCCAAGTAAACGG	1223
		CAGAAGGAACCTACTGGTGGTCACAGCACA	1223
		GGCGTGCTTTAGATTGGCGGGAGGAATCCT	1223
		ACGCATAGACTCCGTGCAAGATGAGGCTTT	1223
		CAAATGTCGTTCAGTGGGTTCGGCAATTGA	1223
		ACGCATAGACTCAGTGGGTTTCAAGGCCTG	1223
		GCTATTATAGAGATTGGCGGTCACAGCACA	1222
		ACACAGTGTGACGTATAGTGTTTTGTGGTG	1222
		GAGTAAGTGATCAGTTATCCCAATTTGAAC	1222
		ACACGGCTCTTCGCACTCCGAAGTAAACGG	1222
		GGTTGGTGGTATAAGGACCTCGGAAAGAGT	1222
		CTGGCAAAGAAGATTGGCGGCTTTAAGCAT	1222
		TTGATCAGTAAGTCGCCGACCTAAAGGACG	1222
		ATTTTTGTCGTATGTTCATCACTCAAGGGA	1221
		GAGCGGTGTACAATCATCACTCGGGTAATC	1221
		TATTCAACTGAATGGGACACTCAAGGCCTG	1221
		CGTAAGTCGAAACACAATAATACCGGATTA	1221
		GCTTCGCTTATCGCACTCCGACTCAAGGGA	1220
		TAAGTAGATACTCCTGCAAATCGGGTAATC	1220
		TAAGTAGATAGAAACTGAAACCGGAGGATA	1220
		AGCGGACTATTCAGTTATCCGAGGCTCCTA	1220
		ACACAGTGTGTGTGATACCTTCGGGTAATC	1220
		TGCAATACGGAATCGGGTCATCACAGCACA	1220
		AGCGGACTATGTAAATGGGAGAAGATACAA	1220
		CAAATGTCGTCGGGAAAGGGCACGGTGTAG	1220
		AGCGGACTATTTGCTTTCAGAATGGGTATG	1220
		AACAACGCAATACAGGCGCATCATTGATTG	1220
		GGCAACTGTGGAAACTGAAACACGGTGTAG	1220
		AGGATCTTACCTTATCCTTGATGAGGCTTT	1219
		ATATGTGTGAGTTGGCATTTCCGGAGGATA	1219
		TATCAGTCTGTCAGTTATCCACAGGAGTGA	1219
		GCTTCGCTTAAGATTGGCGGGAAATATTGT	1219
		ATGTTGTGGCGGTCGAAGGGAATGGGTATG	1219
		GTTTGGACTCCGGGAAAGGGTGATGGCGGA	1219
		ACAGTATTATCAAGAGGTGACCGGAGGATA	1219
		TGCAATACGGGTGGACGTTGCAATTTGAAC	1219
		TGGATGCTATTCGACAGCAGGGCGGAAACG	1219
		GGCAACTGTGGTGGACGTTGGCCGAGGTGT	1218
		CGTAAGTCGACAAGAGGTGAGACGGGAGGT	1218
		TAAGTAGATATCAGTTATCCCCTATTGTCT	1218
		ACACGGCTCTACGTATAGTGACTCAAGGGA	1218
		TTGATCAGTAGCAGGTGCAGCCTATTGTCT	1218
		ACGCATAGACGTTGGCATTTGGCGGAAACG	1218
		CGACAAAGTGCTACTGGTGGCAATTTGAAC	1218
		CTATATGTAGTCAGTGGGTTACAGGAGTGA	1217
		TCATTAACAGGTTGGCATTTAAGTAAACGG	1217
		TGGCACGTTTATAAGGACCTGACGGGAGGT	1217
		AAATTCGCGGTGTGATACCTCTCGAGGAAT	1217
		TAACAGCAATTCGGGCGGATTTTATAGACC	1217
		TACTATGGCGTTCTTAGGCGTCCGACCGTC	1217
		TAGCTTAGTGTCGACAGCAGGAAATATTGT	1217
		CGGCGGATTTAGGCTTGTTCACAGGAGTGA	1217
		GGCAACTGTGCAGGAACTAACACGGTGTAG	1217
		GAGCGGTGTAATAGAAACGAAATTAAGAGC	1216
		CAAGGCTCATCAATCATCACACTCAAGGGA	1216
		GGTTGGTGGTTTCCGGCGAGTCTGGAATAG	1216
		CGTACTACGCTCGCACTCCGCACATGGTGT	1216
		ATGTTGTGGCCTTATCCTTGACATCCTGCT	1215
		TTAAGGCAAAGTTTTAGGAATGTTCATAGA	1215
		TTTTGACGGAAGATTGGCGGGGCGGAAACG	1215
		CAGAGATACGTTCTTAGGCGTTTTGTGGTG	1215
		TGCAATACGGCAATCATCACTGTTCATAGA	1214
		GGTTGAGAGCTACAGGCGCAGAAGATACAA	1214
		CAGCTAGCTTTACTTAAGGCTATAAAGGAA	1214
		GCGAACAATGGAAACTGAAAGAGGCTCCTA	1214
		CAAATGTCGTGGTCGAAGGGCACGGTGTAG	1214
		ACTATGCGAGCATAAGAAGTTGATGGCGGA	1214
		TCGCTTGAAGTCCGTGCAAGAATGGGTATG	1214
		ATATGTGTGATCAGTGGGTTCTCGAGGAAT	1213
		GTATGTCAGGATAAGGACCTTTTTGTGGTG	1213
		ACTATGCGAGTGTAATTGATCGGAAAGAGT	1213
		CGTACTACGCGCAGGTGCAGACTCAAGGGA	1213
		GGCAACTGTGGAGCGGGTTTAATTACCTCT	1213
		GAGACGCTACAATCGGGTCACGGAAAGAGT	1212
		GTCAGGCATGTCAGTTATCCAAGTAAACGG	1212
		GTGCTCTATCTATTAGGCGAACAGGAGTGA	1212
		TGGAAACGGTCGGGAAAGGGCAATTTGAAC	1212
		GTATGTCAGGGTGGACGTTGGTATAGAGTG	1212
		GGCAACTGTGCAAGAGGTGAGGCGGAAACG	1212
		ACACAGTGTGAGGCAGGAAACACGGTGTAG	1212
		TTGATCAGTAGGTCGAAGGGACATCCTGCT	1211
		TTAAGGCAAAGTAAATGGGAATTATGGTAG	1211
		AGCACTGTATGTTGGCATTTTCTGGAATAG	1211
		GTATGTCAGGTCGCACTCCGCGGCAATTGA	1211
		TAGCTTAGTGTTTGTTTTATTATAAAGGAA	1210
		GCTTCGCTTATGTGATACCTGAAATATTGT	1210
		ACACGGCTCTAATGGGACACAATTACCTCT	1210
		TTTTGACGGAGTTGGCATTTACAATAGGCG	1210
		CTACATGCTCTACTTAAGGCTTTTGTGGTG	1210
		ACATGTAGCTGAGCGGGTTTTATAAAGGAA	1210
		ACGCATAGACCTACTGGTGGATTATGGTAG	1210
		CATTATGCTATACAGGCGCAACATCCTGCT	1210
		TCGCTTGAAGTCAGTTATCCTTTTGTGGTG	1210
		ACACGGCTCTAGATTGGCGGTTTTGTGGTG	1210
		TCGACTATATTTCTTAGGCGATGAGGCTTT	1209
		TATTCAACTGGTTTTAGGAAGAAATATTGT	1209
		TAAGAATGCGTTCTTAGGCGGACGGGAGGT	1209
		ACTATGCGAGTTGCTTTCAGCTAAAGGACG	1209
		ACTATGCGAGTGTAATTGATTACCGGATTA	1209
		GTCATCGTGCTCGGGCGGATACAGGAGTGA	1209
		ATGGTAGAAATACAGGCGCATATAAAGGAA	1209
		ACGCATAGACCATAAGAAGTCTTTAAGCAT	1209
		GCTTCGCTTATGTGATACCTCCGGAGGATA	1208
		GTCAGGCATGAATCGGGTCAAAGTAAACGG	1208
		GGTTGGTGGTAATCGGGTCAACATCCTGCT	1208
		CAGCGAAGGACGGGAAAGGGTTTTGTGGTG	1208
		GAGTAAGTGAAGATTGGCGGAATGGGTATG	1208
		CGTACTACGCCTCCTGCAAAGCTTGGCAAC	1207
		AAACTGGTGTTCCGTGCAAGCTTTAAGCAT	1207
		TCTGGATTACCAAGAGGTGACCGGAGGATA	1207
		GAATGGAAGCACGTATAGTGTCACAGCACA	1207
		ATGTTGTGGCAATCGGGTCAACTACTAATA	1207
		CTTGATCTATTTGCTTTCAGCACATGGTGT	1207
		CAGAGATACGGTGGACGTTGGAAGATACAA	1206
		TAACTCATTCAATGGGACACATTATGGTAG	1206
		CGACAAAGTGTCAGTTATCCCACATGGTGT	1206
		TCGCTTGAAGCAAGAGGTGACCTATTGTCT	1206
		AGGATCTTACTTTGTTTTATGAGGAATCCT	1206
		GTCAGGCATGGCAGGTGCAGACATCCTGCT	1206
		AATTCGGATAAATGGGACACGCTTGGCAAC	1206
		GGTTGAGAGCCAGGAACTAATTTTGTGGTG	1206
		ACACGGCTCTTTCGGATTCCCCGGAGGATA	1206
		ACACAGTGTGAGGCTTGTTCTGGAGGGAGC	1205
		TGCATTTGAACTACTGGTGGACAGGAGTGA	1205
		GTGCTCTATCTCGACAGCAGACAGGAGTGA	1205
		CGTACTACGCTATTAGGCGATATAAAGGAA	1205
		CAGAGATACGAATCGGGTCAACATCCTGCT	1205
		ACTGTTCAGGAGTCGCCGACGAAGATACAA	1205
		GCTATTATAGTGTGATACCTCTTTAAGCAT	1204
		GCTATTATAGAATCGGGTCATCATTGATTG	1204
		ACATGTAGCTCATGCGGGTGGCCGAGGTGT	1204
		TGGAAGGACTTGTAATTGATCGCTCCTGGT	1204
		CTGGCAAAGATCGGGCGGATTTTTGTGGTG	1204
		GTTTGGACTCCTACTGGTGGGAGGAATCCT	1204
		GGCGTGCTTTTACAGGCGCAGAAATATTGT	1204
		TTAAGGCAAATCCGTGCAAGATCACTCGGT	1203
		ACATGTAGCTTCGACAGCAGGAGGAATCCT	1203
		TATTCAACTGGGTCGAAGGGACTCAAGGGA	1203
		TGCAATACGGGAAACTGAAATTTATAGACC	1203
		AACAACGCAAAACACAATAAGCTTTTCTTG	1203
[truncated: 216,721+ more rows]

## Sheet: Figure 2h
Figure 2h	Saturation curve for the rRNA depleted and deeper sequenced E. coli sample (Cell number: 7645).
		Mapped reads per cell (thousands)	Median of detected genes
		1.0831	289
		2.16767	388
		4.37558	516
		8.8347	690
		13.3403	820
		17.8335	924
		22.5482	1045

## Sheet: Figure 2j
	Figure 2j	GFP fluorescence/OD600 values and qPCR Ct values of GFP induced by different amount of propionate (0, 6.25, 25, 100 mM) in E. coli.
			UMI Count	E1	E2	E3	E4		qPCR of GFP	E1	E2	E3	E4
			Propionate_concentration (mM)	0	6.25	25	100		Propionate_concentration	0	6.25	25	100
									Ct	29.6312	28.4018	27.6249	27.2311
				111	139	237	271			29.8775	28.5702	27.694	27.4461
				108	135	228	270			30.0293	28.7678	27.8488	27.4073
				106	124	216	256
				97	118	214	244
				97	116	199	244
				93	115	197	226
				87	114	194	222
				85	107	192	221
				83	101	191	220
				80	95	183	214
				76	94	179	212
				74	93	177	211
				73	92	175	206
				73	91	172	198
				72	90	170	197
				70	90	169	194
				70	88	162	193
				69	88	161	189
				67	85	157	187
				64	85	156	186
				62	84	155	181
				61	83	154	179
				59	82	153	169
				58	82	153	168
				58	81	149	167
				58	81	149	167
				56	80	144	167
				56	80	143	165
				54	80	143	165
				54	80	140	164
				53	79	140	163
				50	78	137	163
				48	78	137	162
				47	77	135	160
				46	74	135	159
				46	74	133	159
				43	73	131	157
				43	73	131	157
				43	71	129	156
				42	70	128	155
				42	70	128	154
				42	70	126	154
				42	69	126	153
				42	68	124	153
				41	67	124	152
				40	67	123	151
				40	66	122	150
				39	66	117	149
				39	65	117	149
				39	64	116	148
				39	64	116	144
				38	64	116	144
				37	64	115	144
				37	63	115	143
				37	63	115	142
				36	63	115	142
				36	62	115	141
				35	61	115	141
				35	61	113	140
				35	61	112	138
				35	61	112	137
				34	61	111	137
				34	60	111	137
				34	59	109	136
				33	59	109	136
				32	56	108	136
				31	56	108	136
				30	55	108	136
				30	55	107	135
				29	54	107	134
				29	53	107	134
				29	53	106	133
				29	53	105	133
				29	53	105	133
				29	52	105	132
				29	52	104	132
				29	52	103	131
				28	52	101	131
				28	52	101	131
				27	52	101	131
				27	52	101	130
				27	51	99	130
				27	51	99	129
				27	51	96	128
				27	51	95	127
				27	51	95	126
				27	50	95	126
				27	50	95	126
				27	50	95	125
				27	50	95	123
				27	49	95	123
				27	49	95	122
				26	48	95	122
				26	48	95	121
				26	48	94	121
				26	48	94	120
				26	47	94	119
				25	47	93	119
				25	47	93	118
				24	47	93	117
				24	47	92	116
				24	47	91	116
				23	47	91	115
				23	46	90	115
				23	46	90	115
				23	46	90	114
				23	46	90	114
				23	45	90	113
				22	45	89	113
				22	45	89	113
				22	44	87	113
				22	44	87	113
				21	44	87	112
				21	44	86	111
				21	44	86	110
				21	44	86	110
				21	44	85	109
				20	44	85	109
				20	43	85	108
				20	43	85	108
				20	43	84	107
				20	42	84	107
				20	41	83	106
				20	41	83	106
				20	41	83	106
				20	41	83	106
				20	41	83	106
				19	41	83	104
				19	41	82	104
				19	41	82	104
				18	40	82	104
				18	39	82	102
				18	39	82	101
				18	39	82	101
				18	39	81	101
				18	39	81	100
				18	39	81	99
				18	39	81	99
				18	38	80	99
				17	38	80	99
				17	37	80	99
				17	37	80	98
				17	37	80	98
				17	37	79	98
				17	37	78	98
				17	37	78	97
				17	37	78	97
				16	36	78	97
				16	36	78	96
				16	36	77	96
				16	36	77	96
				16	36	77	94
				16	36	76	94
				16	35	76	94
				16	35	75	94
				15	35	75	94
				15	35	75	94
				15	34	75	93
				15	34	74	92
				15	34	73	92
				15	34	73	91
				15	34	73	89
				15	34	73	89
				15	33	73	89
				14	33	72	89
				14	33	72	88
				14	33	72	87
				13	33	71	87
				13	33	70	87
				13	32	70	86
				13	32	70	86
				13	32	70	85
				13	31	69	83
				13	31	69	83
				13	31	68	82
				13	31	68	82
				13	31	67	82
				13	31	67	81
				12	30	67	81
				12	30	66	79
				12	30	66	79
				12	30	66	78
				12	29	65	78
				12	29	65	77
				12	29	65	77
				11	29	65	77
				11	29	64	76
				11	28	64	75
				11	28	64	75
				10	28	63	75
				10	28	63	74
				10	28	62	74
				10	28	62	74
				10	28	62	73
				10	28	62	73
				10	27	62	71
				10	27	61	69
				9	27	61	69
				9	27	61	69
				9	27	61	68
				9	25	61	68
				9	25	61	67
				9	24	60	66
				8	24	60	66
				8	24	60	66
				8	23	60	65
				8	23	60	65
				8	23	59	65
				8	23	58	65
				8	23	58	64
				8	22	57	64
				8	22	57	64
				8	22	56	64
				8	22	55	64
				7	22	55	64
				7	22	55	63
				7	22	55	63
				7	21	54	62
				7	21	54	62
				7	21	54	62
				7	21	53	61
				6	21	53	61
				6	20	52	60
				6	19	52	60
				6	19	52	60
				6	19	51	59
				6	18	51	59
				6	18	50	55
				6	18	48	55
				6	18	47	54
				6	18	47	53
				5	17	47	53
				5	17	47	53
				5	17	45	53
				5	17	44	53
				5	17	44	52
				5	17	42	52
				5	17	41	51
				4	16	41	50
				4	16	41	48
				4	16	40	48
				4	15	40	48
				4	15	39	48
				4	14	38	47
				3	11	38	46
				2	10	32	45
				2	10	28	45
				2	10	27	44
				1	9	26	43
				1	7	25	43
				1	7	22	43
				1	7	20	39
					6	19	28
					5	8

## Sheet: Figure 3f
	Figure 3f	Top 20 DEGs among the CIP-treated samples
			0h_n	0h_p	CIP_1h_n	CIP_1h_p	CIP_2h_n	CIP_2h_p	CIP_4h_n	CIP_4h_p
		0	gatZ	0	kgtP	0	tisB	5.02494e-300	ssrA	0
		1	gatA	0	deoA	0	recA	8.28136e-222	hisR	5.04195e-297
		2	gatY	0	queG	0	ssrA	3.6068e-196	leuP	5.35343e-246
		3	treB	0	rpsP	0	rnpB	8.07486e-173	leuW	2.22718e-97
		4	glpT	0	trxA	0	ymfJ	5.32903e-160	yaeF	2.12695e-92
		5	narG	0	oppA	0	leuP	2.21723e-156	recA	4.10431e-102
		6	cspE	0	gyrA	0	uvrA	3.41718e-152	trpT	1.24777e-87
		7	cspA	0	uvrA	0	recN	2.18286e-127	serV	1.50536e-60
		8	sdaC	0	recN	0	uvrB	4.72766e-121	proK	1.27496e-46
		9	ompF	0	deoC	0	deoC	2.05261e-112	proM	3.28911e-37
		10	gatC	0	dgcZ	3.43143e-244	tyrV	2.50518e-94	pheU	9.32393e-34
		11	glpF	0	rho	0	ymfI	2.15746e-89	leuU	4.07659e-33
		12	rpoC	0	prs	1.1e-322	sulA	5.10336e-91	cysT	6.53597e-33
		13	rplQ	0	pyrG	2.60837e-319	leuQ	3.18899e-81	thrV	9.28577e-30
		14	rpsD	0	sspA	7.453915808831e-310	tyrU	1.03538e-72	metY	1.52558e-27
		15	rpsM	0	yjdM	4.03755e-297	yeeN	6.95387e-61	thrU	8.81964e-27
		16	rpsK	0	sulA	2.36836e-302	intE	4.03916e-60	tisB	1.02119e-22
		17	pflB	0	nhaA	7.60157e-300	pstS	1.88745e-55	proL	1.17601e-21
		18	atpD	0	glyA	1.43318e-303	phoA	5.72671e-52	argW	1.90875e-21
		19	glpQ	0	yibB	2.52416e-290	glyW	4.78721e-51	metT	5.79629e-21

[truncated: 14 more sheets: Supplementary Figure 3a, Supplementary Figure 3b, c, Supplementary Figure 3d, e, Supplementary Figure 5a, Supplementary Figure 6a, Supplementary Figure 6b-f, Supplementary Figure 7, Supplementary Figure 8, Supplementary figure 9b, Supplementary figure 10, Supplementary figure 12a, Supplementary figure 14e-g, Supplementary figure 15b, Supplementary figure 16a]
